# Supplementary material for: Bis(9-allyl-6-carb­oxy-9H-carbazole-3-carboxyl­ato-κ2 O 3,O 3′)diaqua­zinc
Source: Acta Crystallogr Sect E Struct Rep Online. 2012 Nov 10;68(Pt 12):m1462. doi: 10.1107/S1600536812045357 (PMC3588724; doi:10.1107/S1600536812045357)
Supplement: Supplementary file 1 [file e-68-m1462-sup1.cif]

##############################################################################
#                                                                            #
# This CIF contains the data in a paper accepted for publication in          #
# Acta Crystallographica Section E. It conforms to the requirements of       #
# Notes for Authors for Acta Crystallographica Section E, and has been       #
# peer reviewed under the auspices of the IUCr Commission on Journals.       #
#                                                                            #
# Full details of the Crystallographic Information File format               #
# are given in the paper "The Crystallographic Information File (CIF):       #
# a New Standard Archive File for Crystallography" by S. R. Hall, F. H.      #
# Allen and I. D. Brown [Acta Cryst. (1991), A47, 655-685].                  #
#                                                                            #
# The current version of the core CIF dictionary is obtainable from          #
# ftp://ftp.iucr.org/pub/cif_core.dic.                                       #
#                                                                            #
# Software is freely available for graphical display of the structure(s)     #
# in this CIF. For information consult the CIF software page                 #
# http://www.iucr.org/resources/cif/software.                                #
#                                                                            #
# This file may be used for bona fide research purposes within the           #
# scientific community so long as proper attribution is given to the journal # 
# article from which it was obtained.                                        #
#                                                                            #
##############################################################################
data_global
_audit_creation_method     'SHELXL97'
_journal_date_recd_electronic     2012-10-29
_journal_date_accepted     2012-11-02
_journal_name_full     'Acta Crystallographica, Section E'
_journal_year     2012
_journal_volume     68
_journal_issue     12
_journal_page_first     m1462
_journal_page_last     m1462
_journal_paper_category     QM
_journal_paper_doi     10.1107/S1600536812045357
_journal_coeditor_code     VN2058
_publ_contact_author_name     'Dailin Li'
_publ_contact_author_address
;
Environmental Engineering Department
Xiamen University of Technology
Xiamen 361024
People's Republic of China
;
_publ_contact_author_email     chemlidl@163.com
_publ_contact_author_fax     '+86-0592-6291056'
_publ_contact_author_phone     '+86-0592-6291056'
_publ_section_title
;\
Bis(9-allyl-6-carboxy-9<i>H</i>-carbazole-3-carboxylato-\k^2^<i>O</i>^3^,\
<i>O</i>^3'^)diaquazinc
;
loop_
    _publ_author_name
    _publ_author_footnote
    _publ_author_address
    'Li, Dailin' .
;
Environmental Engineering Department
Xiamen University of Technology
Xiamen 361024
People's Republic of China
;
data_I
_audit_creation_method     SHELXL-97
_chemical_name_systematic
;\
Bis(9-allyl-6-carboxy-9<i>H</i>-carbazole-3-carboxylato-
\k^2^<i>O</i>^3^,<i>O</i>^3'^)diaquazinc
;
_chemical_name_common     ?
_chemical_formula_moiety     'C34 H28 N2 O10 Zn'
_chemical_formula_sum     'C34 H28 N2 O10 Zn'
_chemical_formula_iupac     '[Zn (C17 H12 N O4)2 (H2 O)2]'
_chemical_formula_weight     689.95
_chemical_melting_point     ?
_symmetry_cell_setting     monoclinic
_symmetry_space_group_name_H-M     'C 2/c'
_symmetry_space_group_name_Hall     '-C 2yc'
loop_
    _symmetry_equiv_pos_as_xyz
    'x, y, z'
    '-x, y, -z+1/2'
    'x+1/2, y+1/2, z'
    '-x+1/2, y+1/2, -z+1/2'
    '-x, -y, -z'
    'x, -y, z-1/2'
    '-x+1/2, -y+1/2, -z'
    'x+1/2, -y+1/2, z-1/2'
_cell_length_a     30.8562(18)
_cell_length_b     5.0491(3)
_cell_length_c     21.8915(13)
_cell_angle_alpha     90.00
_cell_angle_beta     119.4030(10)
_cell_angle_gamma     90.00
_cell_volume     2971.3(3)
_cell_formula_units_Z     4
_cell_measurement_reflns_used     3306
_cell_measurement_theta_min     2.72
_cell_measurement_theta_max     26.07
_cell_measurement_temperature     173(2)
_exptl_crystal_description     block
_exptl_crystal_colour     colourless
_exptl_crystal_size_max     0.22
_exptl_crystal_size_mid     0.16
_exptl_crystal_size_min     0.14
_exptl_crystal_density_diffrn     1.542
_exptl_crystal_density_meas     ?
_exptl_crystal_density_method     'not measured'
_exptl_crystal_F_000     1424
_exptl_absorpt_coefficient_mu     0.893
_exptl_absorpt_correction_type     multi-scan
_exptl_absorpt_process_details     '(<i>SADABS</i>; Bruker, 2001)'
_exptl_absorpt_correction_T_min     0.8278
_exptl_absorpt_correction_T_max     0.8852
_exptl_special_details     ?
_diffrn_ambient_temperature     173(2)
_diffrn_radiation_type     MoK\a
_diffrn_radiation_wavelength     0.71073
_diffrn_radiation_source     'fine-focus sealed tube'
_diffrn_radiation_monochromator     graphite
_diffrn_measurement_device_type     'Bruker APEXII CCD'
_diffrn_measurement_method     '\f and \w scans'
_diffrn_detector_area_resol_mean     ?
_diffrn_reflns_number     7758
_diffrn_reflns_av_R_equivalents     0.0331
_diffrn_reflns_av_sigmaI/netI     0.0400
_diffrn_reflns_theta_min     1.92
_diffrn_reflns_theta_max     26.08
_diffrn_reflns_theta_full     26.08
_diffrn_measured_fraction_theta_max     0.996
_diffrn_measured_fraction_theta_full     0.996
_diffrn_reflns_limit_h_min     -38
_diffrn_reflns_limit_h_max     37
_diffrn_reflns_limit_k_min     -4
_diffrn_reflns_limit_k_max     6
_diffrn_reflns_limit_l_min     -27
_diffrn_reflns_limit_l_max     20
_diffrn_standards_number     ?
_diffrn_standards_interval_count     ?
_diffrn_standards_interval_time     ?
_diffrn_standards_decay_%     ?
_refine_special_details
;
Refinement of <i>F</i>^2^ against ALL reflections. The weighted <i>R</i>-factor
<i>wR</i> and goodness of fit <i>S</i> are based on <i>F</i>^2^, conventional
<i>R</i>-factors <i>R</i> are based on <i>F</i>, with <i>F</i> set to zero for
negative <i>F</i>^2^. The threshold expression of <i>F</i>^2^ >
\s(<i>F</i>^2^) is used only for calculating <i>R</i>-factors(gt) <i>etc</i>.
and is not relevant to the choice of reflections for refinement.
<i>R</i>-factors based on <i>F</i>^2^ are statistically about twice as large
as those based on <i>F</i>, and <i>R</i>- factors based on ALL data will be
even larger.
;
_reflns_number_total     2942
_reflns_number_gt     2390
_reflns_threshold_expression     I>2\s(I)
_refine_ls_structure_factor_coef     Fsqd
_refine_ls_matrix_type     full
_refine_ls_R_factor_all     0.0487
_refine_ls_R_factor_gt     0.0357
_refine_ls_wR_factor_gt     0.0930
_refine_ls_wR_factor_ref     0.1004
_refine_ls_goodness_of_fit_ref     1.021
_refine_ls_restrained_S_all     1.021
_refine_ls_number_reflns     2942
_refine_ls_number_parameters     213
_refine_ls_number_restraints     0
_refine_ls_hydrogen_treatment     constr
_refine_ls_weighting_scheme     calc
_refine_ls_weighting_details
                 'calc w=1/[\s^2^(Fo^2^)+(0.0580P)^2^] where P=(Fo^2^+2Fc^2^)/3'
_atom_sites_solution_hydrogens     geom
_atom_sites_solution_primary     direct
_atom_sites_solution_secondary     difmap
_refine_ls_shift/su_max     0.001
_refine_ls_shift/su_mean     0.000
_refine_diff_density_max     0.273
_refine_diff_density_min     -0.259
_refine_ls_extinction_method     none
_refine_ls_extinction_coef     ?
loop_
    _atom_type_symbol
    _atom_type_description
    _atom_type_scat_dispersion_real
    _atom_type_scat_dispersion_imag
    _atom_type_scat_source
    'C' 'C' 0.0033 0.0016
                         'International Tables Vol C Tables 4.2.6.8 and 6.1.1.4'
    'H' 'H' 0.0000 0.0000
                         'International Tables Vol C Tables 4.2.6.8 and 6.1.1.4'
    'N' 'N' 0.0061 0.0033
                         'International Tables Vol C Tables 4.2.6.8 and 6.1.1.4'
    'O' 'O' 0.0106 0.0060
                         'International Tables Vol C Tables 4.2.6.8 and 6.1.1.4'
    'Zn' 'Zn' 0.2839 1.4301
                         'International Tables Vol C Tables 4.2.6.8 and 6.1.1.4'
_computing_data_collection     'APEX2 (Bruker, 2007)'
_computing_cell_refinement     'SAINT (Bruker, 2007)'
_computing_data_reduction     'SAINT (Bruker, 2007)'
_computing_structure_solution     'SHELXTL (Sheldrick, 2008)'
_computing_structure_refinement     'SHELXTL (Sheldrick, 2008)'
_computing_molecular_graphics
   '<i>XP</i> in <i>SHELXTL</i> and <i>Mercury</i> (Macrae <i>et al.</i>, 2006)'
_computing_publication_material     'SHELXTL (Sheldrick, 2008)'
loop_
    _atom_site_type_symbol
    _atom_site_label
    _atom_site_fract_x
    _atom_site_fract_y
    _atom_site_fract_z
    _atom_site_U_iso_or_equiv
    _atom_site_adp_type
    _atom_site_calc_flag
    _atom_site_refinement_flags
    _atom_site_occupancy
    _atom_site_symmetry_multiplicity
    _atom_site_disorder_assembly
    _atom_site_disorder_group
    Zn Zn1 0.5000 1.62460(7) 0.7500 0.02411(14) Uani d S 1 2 . .
    C C1 0.45216(8) 1.3295(4) 0.64103(11) 0.0209(5) Uani d . 1 1 . .
    C C2 0.43305(8) 1.1274(4) 0.58455(11) 0.0208(5) Uani d . 1 1 . .
    C C3 0.38251(8) 1.0739(4) 0.54621(11) 0.0216(5) Uani d . 1 1 . .
    H H3 0.3596 1.1705 0.5547 0.026 Uiso calc R 1 1 . .
    C C4 0.36580(8) 0.8774(4) 0.49528(11) 0.0214(5) Uani d . 1 1 . .
    C C5 0.31714(8) 0.7713(5) 0.44657(11) 0.0225(5) Uani d . 1 1 . .
    C C6 0.26914(9) 0.8305(5) 0.43223(12) 0.0254(5) Uani d . 1 1 . .
    H H6 0.2633 0.9672 0.4571 0.030 Uiso calc R 1 1 . .
    C C7 0.22985(8) 0.6862(5) 0.38084(12) 0.0266(5) Uani d . 1 1 . .
    C C8 0.23887(9) 0.4838(5) 0.34407(13) 0.0330(6) Uani d . 1 1 . .
    H H8 0.2115 0.3861 0.3095 0.040 Uiso calc R 1 1 . .
    C C9 0.28585(9) 0.4234(5) 0.35656(13) 0.0316(6) Uani d . 1 1 . .
    H H9 0.2915 0.2885 0.3310 0.038 Uiso calc R 1 1 . .
    C C10 0.32518(9) 0.5698(5) 0.40878(11) 0.0251(5) Uani d . 1 1 . .
    C C11 0.40064(8) 0.7341(5) 0.48402(11) 0.0218(5) Uani d . 1 1 . .
    C C12 0.45129(8) 0.7873(5) 0.52155(11) 0.0255(5) Uani d . 1 1 . .
    H H12 0.4743 0.6911 0.5132 0.031 Uiso calc R 1 1 . .
    C C13 0.46686(8) 0.9849(5) 0.57137(11) 0.0245(5) Uani d . 1 1 . .
    H H13 0.5013 1.0260 0.5975 0.029 Uiso calc R 1 1 . .
    C C14 0.17785(9) 0.7384(5) 0.36266(12) 0.0297(6) Uani d . 1 1 . .
    C C15 0.39846(9) 0.3622(5) 0.40603(12) 0.0281(5) Uani d . 1 1 . .
    H H15A 0.3796 0.1938 0.3946 0.034 Uiso calc R 1 1 . .
    H H15B 0.4327 0.3252 0.4441 0.034 Uiso calc R 1 1 . .
    C C16 0.40095(10) 0.4511(6) 0.34362(13) 0.0386(7) Uani d . 1 1 . .
    H H16 0.4190 0.3423 0.3285 0.046 Uiso calc R 1 1 . .
    C C17 0.38062(11) 0.6661(7) 0.30711(15) 0.0517(8) Uani d . 1 1 . .
    H H17A 0.3622 0.7812 0.3202 0.062 Uiso calc R 1 1 . .
    H H17B 0.3843 0.7069 0.2675 0.062 Uiso calc R 1 1 . .
    N N1 0.37548(7) 0.5493(4) 0.43157(9) 0.0238(4) Uani d . 1 1 . .
    O O1 0.42355(6) 1.4699(3) 0.65268(8) 0.0284(4) Uani d . 1 1 . .
    O O2 0.49925(5) 1.3547(3) 0.68019(8) 0.0235(4) Uani d . 1 1 . .
    O O3 0.17182(6) 0.9470(4) 0.39349(9) 0.0400(5) Uani d . 1 1 . .
    H H3A 0.1397 0.9621 0.3761 0.060 Uiso d R 1 1 . .
    O O4 0.14358(6) 0.6002(4) 0.32174(10) 0.0418(5) Uani d . 1 1 . .
    O O1W 0.45497(6) 1.8957(3) 0.75397(8) 0.0285(4) Uani d . 1 1 . .
    H H1A 0.4237 1.9018 0.7291 0.043 Uiso d R 1 1 . .
    H H1B 0.4664 2.0419 0.7755 0.043 Uiso d R 1 1 . .
loop_
    _atom_site_aniso_label
    _atom_site_aniso_U_11
    _atom_site_aniso_U_22
    _atom_site_aniso_U_33
    _atom_site_aniso_U_12
    _atom_site_aniso_U_13
    _atom_site_aniso_U_23
    Zn1 0.0264(2) 0.0185(2) 0.0267(2) 0.000 0.01250(18) 0.000
    C1 0.0207(12) 0.0198(12) 0.0214(11) 0.0020(9) 0.0097(9) 0.0046(9)
    C2 0.0213(12) 0.0211(12) 0.0170(10) 0.0001(9) 0.0072(9) 0.0013(9)
    C3 0.0182(11) 0.0258(13) 0.0203(11) 0.0023(9) 0.0091(9) -0.0006(9)
    C4 0.0192(11) 0.0231(12) 0.0203(11) 0.0007(10) 0.0085(9) 0.0003(9)
    C5 0.0199(12) 0.0260(13) 0.0200(11) -0.0011(10) 0.0085(9) -0.0025(10)
    C6 0.0234(12) 0.0278(13) 0.0249(12) 0.0009(10) 0.0118(10) -0.0037(10)
    C7 0.0193(12) 0.0304(14) 0.0275(12) 0.0006(10) 0.0095(10) -0.0024(10)
    C8 0.0241(13) 0.0347(15) 0.0333(13) -0.0041(12) 0.0087(11) -0.0099(12)
    C9 0.0267(13) 0.0325(15) 0.0316(13) 0.0008(11) 0.0112(11) -0.0095(11)
    C10 0.0254(13) 0.0258(13) 0.0231(12) 0.0021(10) 0.0111(10) -0.0015(9)
    C11 0.0224(12) 0.0214(12) 0.0199(11) 0.0032(10) 0.0092(9) 0.0031(9)
    C12 0.0224(12) 0.0303(13) 0.0240(11) 0.0052(10) 0.0115(10) -0.0001(10)
    C13 0.0175(11) 0.0293(13) 0.0233(11) 0.0010(10) 0.0072(9) 0.0016(10)
    C14 0.0243(13) 0.0325(14) 0.0298(13) 0.0010(11) 0.0115(11) -0.0028(11)
    C15 0.0287(13) 0.0251(13) 0.0299(12) 0.0058(11) 0.0140(11) -0.0020(10)
    C16 0.0380(16) 0.0498(18) 0.0353(14) 0.0066(14) 0.0236(13) -0.0029(13)
    C17 0.053(2) 0.063(2) 0.0472(17) 0.0068(16) 0.0314(16) 0.0143(16)
    N1 0.0209(10) 0.0261(11) 0.0233(10) 0.0026(8) 0.0100(8) -0.0044(8)
    O1 0.0211(9) 0.0290(9) 0.0296(9) 0.0026(7) 0.0083(7) -0.0079(7)
    O2 0.0150(8) 0.0241(9) 0.0250(8) -0.0015(7) 0.0047(7) -0.0010(7)
    O3 0.0206(9) 0.0479(12) 0.0461(11) 0.0008(8) 0.0122(8) -0.0178(9)
    O4 0.0200(9) 0.0454(12) 0.0514(11) -0.0048(8) 0.0109(8) -0.0197(9)
    O1W 0.0164(8) 0.0239(9) 0.0367(9) -0.0017(7) 0.0065(7) -0.0062(7)
_geom_special_details
;
All e.s.d.'s (except the e.s.d. in the dihedral angle between two l.s. planes)
are estimated using the full covariance matrix. The cell e.s.d.'s are taken
into account individually in the estimation of e.s.d.'s in distances, angles
and torsion angles; correlations between e.s.d.'s in cell parameters are only
used when they are defined by crystal symmetry. An approximate (isotropic)
treatment of cell e.s.d.'s is used for estimating e.s.d.'s involving l.s.
planes.
;
loop_
    _geom_bond_atom_site_label_1
    _geom_bond_atom_site_label_2
    _geom_bond_site_symmetry_2
    _geom_bond_distance
    _geom_bond_publ_flag
    Zn1 O1 . 2.4040(15) y
    Zn1 O2 . 2.0392(15) y
    Zn1 O1W . 1.9824(16) y
    C1 O1 . 1.252(3) ?
    C1 O2 . 1.281(3) ?
    C1 C2 . 1.484(3) ?
    C2 C3 . 1.387(3) ?
    C2 C13 . 1.409(3) ?
    C3 C4 . 1.389(3) ?
    C3 H3 . 0.9500 ?
    C4 C11 . 1.414(3) ?
    C4 C5 . 1.452(3) ?
    C5 C6 . 1.387(3) ?
    C5 C10 . 1.408(3) ?
    C6 C7 . 1.388(3) ?
    C6 H6 . 0.9500 ?
    C7 C8 . 1.410(3) ?
    C7 C14 . 1.475(3) ?
    C8 C9 . 1.371(3) ?
    C8 H8 . 0.9500 ?
    C9 C10 . 1.401(3) ?
    C9 H9 . 0.9500 ?
    C10 N1 . 1.381(3) ?
    C11 N1 . 1.385(3) ?
    C11 C12 . 1.389(3) ?
    C12 C13 . 1.379(3) ?
    C12 H12 . 0.9500 ?
    C13 H13 . 0.9500 ?
    C14 O4 . 1.216(3) ?
    C14 O3 . 1.313(3) ?
    C15 N1 . 1.448(3) ?
    C15 C16 . 1.475(3) ?
    C15 H15A . 0.9900 ?
    C15 H15B . 0.9900 ?
    C16 C17 . 1.311(4) ?
    C16 H16 . 0.9500 ?
    C17 H17A . 0.9500 ?
    C17 H17B . 0.9500 ?
    O3 H3A . 0.8721 ?
    O1W H1A . 0.8438 ?
    O1W H1B . 0.8534 ?
loop_
    _geom_angle_atom_site_label_1
    _geom_angle_atom_site_label_2
    _geom_angle_atom_site_label_3
    _geom_angle_site_symmetry_1
    _geom_angle_site_symmetry_3
    _geom_angle
    _geom_angle_publ_flag
    O1W Zn1 O1W . 2_656 92.67(10) ?
    O1W Zn1 O2 . . 138.07(6) ?
    O1W Zn1 O2 2_656 . 100.30(6) ?
    O1W Zn1 O2 . 2_656 100.30(6) ?
    O1W Zn1 O2 2_656 2_656 138.07(6) ?
    O2 Zn1 O2 . 2_656 96.14(9) ?
    O1W Zn1 O1 . 2_656 126.12(6) ?
    O1W Zn1 O1 2_656 2_656 81.91(6) ?
    O2 Zn1 O1 . 2_656 95.28(6) ?
    O2 Zn1 O1 2_656 2_656 58.24(6) ?
    O1W Zn1 O1 . . 81.91(6) ?
    O1W Zn1 O1 2_656 . 126.12(6) ?
    O2 Zn1 O1 . . 58.24(6) ?
    O2 Zn1 O1 2_656 . 95.28(6) ?
    O1 Zn1 O1 2_656 . 142.07(8) ?
    O1W Zn1 C1 . 2_656 117.02(7) ?
    O1W Zn1 C1 2_656 2_656 110.17(7) ?
    O2 Zn1 C1 . 2_656 95.62(6) ?
    O2 Zn1 C1 2_656 2_656 29.40(6) ?
    O1 Zn1 C1 2_656 2_656 28.87(6) ?
    O1 Zn1 C1 . 2_656 119.98(7) ?
    O1W Zn1 C1 . . 110.17(7) ?
    O1W Zn1 C1 2_656 . 117.01(7) ?
    O2 Zn1 C1 . . 29.39(6) ?
    O2 Zn1 C1 2_656 . 95.62(7) ?
    O1 Zn1 C1 2_656 . 119.98(6) ?
    O1 Zn1 C1 . . 28.87(6) ?
    C1 Zn1 C1 2_656 . 109.29(10) ?
    O1 C1 O2 . . 119.3(2) ?
    O1 C1 C2 . . 121.8(2) ?
    O2 C1 C2 . . 118.8(2) ?
    O1 C1 Zn1 . . 67.95(12) ?
    O2 C1 Zn1 . . 51.41(10) ?
    C2 C1 Zn1 . . 169.20(16) ?
    C3 C2 C13 . . 120.1(2) ?
    C3 C2 C1 . . 120.5(2) ?
    C13 C2 C1 . . 119.4(2) ?
    C2 C3 C4 . . 119.3(2) ?
    C2 C3 H3 . . 120.4 ?
    C4 C3 H3 . . 120.4 ?
    C3 C4 C11 . . 119.4(2) ?
    C3 C4 C5 . . 134.1(2) ?
    C11 C4 C5 . . 106.49(19) ?
    C6 C5 C10 . . 119.9(2) ?
    C6 C5 C4 . . 133.7(2) ?
    C10 C5 C4 . . 106.33(19) ?
    C5 C6 C7 . . 118.7(2) ?
    C5 C6 H6 . . 120.6 ?
    C7 C6 H6 . . 120.6 ?
    C6 C7 C8 . . 120.3(2) ?
    C6 C7 C14 . . 121.8(2) ?
    C8 C7 C14 . . 117.9(2) ?
    C9 C8 C7 . . 122.2(2) ?
    C9 C8 H8 . . 118.9 ?
    C7 C8 H8 . . 118.9 ?
    C8 C9 C10 . . 116.9(2) ?
    C8 C9 H9 . . 121.5 ?
    C10 C9 H9 . . 121.5 ?
    N1 C10 C9 . . 128.6(2) ?
    N1 C10 C5 . . 109.44(19) ?
    C9 C10 C5 . . 121.9(2) ?
    N1 C11 C12 . . 129.1(2) ?
    N1 C11 C4 . . 108.95(19) ?
    C12 C11 C4 . . 121.9(2) ?
    C13 C12 C11 . . 117.5(2) ?
    C13 C12 H12 . . 121.3 ?
    C11 C12 H12 . . 121.3 ?
    C12 C13 C2 . . 121.7(2) ?
    C12 C13 H13 . . 119.1 ?
    C2 C13 H13 . . 119.1 ?
    O4 C14 O3 . . 123.2(2) ?
    O4 C14 C7 . . 122.3(2) ?
    O3 C14 C7 . . 114.5(2) ?
    N1 C15 C16 . . 114.6(2) ?
    N1 C15 H15A . . 108.6 ?
    C16 C15 H15A . . 108.6 ?
    N1 C15 H15B . . 108.6 ?
    C16 C15 H15B . . 108.6 ?
    H15A C15 H15B . . 107.6 ?
    C17 C16 C15 . . 126.1(3) ?
    C17 C16 H16 . . 116.9 ?
    C15 C16 H16 . . 116.9 ?
    C16 C17 H17A . . 120.0 ?
    C16 C17 H17B . . 120.0 ?
    H17A C17 H17B . . 120.0 ?
    C10 N1 C11 . . 108.79(18) ?
    C10 N1 C15 . . 125.86(19) ?
    C11 N1 C15 . . 125.34(19) ?
    C1 O1 Zn1 . . 83.19(13) ?
    C1 O2 Zn1 . . 99.20(13) ?
    C14 O3 H3A . . 105.3 ?
    Zn1 O1W H1A . . 126.9 ?
    Zn1 O1W H1B . . 120.8 ?
    H1A O1W H1B . . 110.9 ?
loop_
    _geom_hbond_atom_site_label_D
    _geom_hbond_atom_site_label_H
    _geom_hbond_atom_site_label_A
    _geom_hbond_site_symmetry_A
    _geom_hbond_distance_DH
    _geom_hbond_distance_HA
    _geom_hbond_distance_DA
    _geom_hbond_angle_DHA
    O1W H1A O4 7_576 0.84 1.81 2.654(2) 177
    O1W H1B O2 2_666 0.85 1.88 2.728(2) 170
    O3 H3A O1 7_576 0.87 1.77 2.634(2) 173
_iucr_refine_instructions_details
;
TITL c2c in C2/c
CELL  0.71073  30.8562   5.0491  21.8915   90.000  119.403   90.000
ZERR     4.00   0.0018   0.0003   0.0013    0.000    0.001    0.000
LATT   7
SYMM  - X,   Y, 1/2 - Z
SFAC  C    H    N    O    ZN
UNIT  136  112  8    40   4
OMIT 2 0 0
EQIV  $1  -x+1/2, -y+5/2, -z+1
EQIV  $2   -x+1, y+1, -z+3/2
EQIV  $3    -x+1/2, -y+5/2, -z+1
HTAB   O1W   O4_$1
HTAB   O1W   O2_$2
HTAB   O3    O1_$3
SIZE 0.22 0.16 0.14
L.S.  8
FMAP   2
PLAN    10
ACTA
BOND   $H
TEMP -100.5
WGHT    0.058000
FVAR       0.06863
ZN1   5    0.500000    1.624599    0.750000    10.50000    0.02642    0.01854 =
         0.02669    0.00000    0.01250    0.00000
C1    1    0.452158    1.329456    0.641025    11.00000    0.02070    0.01981 =
         0.02142    0.00458    0.00966    0.00205
C2    1    0.433054    1.127410    0.584554    11.00000    0.02130    0.02107 =
         0.01703    0.00132    0.00716    0.00014
C3    1    0.382505    1.073891    0.546210    11.00000    0.01824    0.02581 =
         0.02030   -0.00063    0.00912    0.00233
AFIX  43
H3    2    0.359575    1.170546    0.554703    11.00000   -1.20000
AFIX   0
C4    1    0.365805    0.877448    0.495276    11.00000    0.01919    0.02311 =
         0.02032    0.00032    0.00853    0.00075
C5    1    0.317137    0.771335    0.446570    11.00000    0.01986    0.02602 =
         0.02003   -0.00250    0.00852   -0.00106
C6    1    0.269142    0.830487    0.432231    11.00000    0.02344    0.02775 =
         0.02492   -0.00370    0.01178    0.00093
AFIX  43
H6    2    0.263273    0.967172    0.457108    11.00000   -1.20000
AFIX   0
C7    1    0.229852    0.686165    0.380843    11.00000    0.01929    0.03040 =
         0.02748   -0.00243    0.00949    0.00060
C8    1    0.238865    0.483805    0.344067    11.00000    0.02410    0.03466 =
         0.03329   -0.00994    0.00867   -0.00414
AFIX  43
H8    2    0.211473    0.386096    0.309491    11.00000   -1.20000
AFIX   0
C9    1    0.285849    0.423406    0.356557    11.00000    0.02669    0.03255 =
         0.03157   -0.00954    0.01123    0.00075
AFIX  43
H9    2    0.291477    0.288549    0.330990    11.00000   -1.20000
AFIX   0
C10   1    0.325178    0.569792    0.408776    11.00000    0.02543    0.02582 =
         0.02312   -0.00150    0.01109    0.00207
C11   1    0.400644    0.734129    0.484017    11.00000    0.02239    0.02141 =
         0.01995    0.00310    0.00918    0.00323
C12   1    0.451293    0.787282    0.521548    11.00000    0.02237    0.03026 =
         0.02405   -0.00009    0.01155    0.00524
AFIX  43
H12   2    0.474345    0.691128    0.513207    11.00000   -1.20000
AFIX   0
C13   1    0.466863    0.984862    0.571370    11.00000    0.01746    0.02927 =
         0.02331    0.00155    0.00723    0.00098
AFIX  43
H13   2    0.501298    1.025972    0.597501    11.00000   -1.20000
AFIX   0
C14   1    0.177855    0.738401    0.362656    11.00000    0.02432    0.03252 =
         0.02983   -0.00280    0.01152    0.00098
C15   1    0.398461    0.362162    0.406028    11.00000    0.02873    0.02506 =
         0.02994   -0.00204    0.01399    0.00579
AFIX  23
H15A  2    0.379619    0.193841    0.394630    11.00000   -1.20000
H15B  2    0.432664    0.325222    0.444137    11.00000   -1.20000
AFIX   0
C16   1    0.400950    0.451122    0.343625    11.00000    0.03799    0.04980 =
         0.03533   -0.00289    0.02359    0.00663
AFIX  43
H16   2    0.418983    0.342330    0.328476    11.00000   -1.20000
AFIX   0
C17   1    0.380625    0.666125    0.307112    11.00000    0.05326    0.06332 =
         0.04720    0.01426    0.03142    0.00679
AFIX  93
H17A  2    0.362223    0.781169    0.320234    11.00000   -1.20000
H17B  2    0.384297    0.706890    0.267528    11.00000   -1.20000
AFIX   0
N1    3    0.375480    0.549265    0.431567    11.00000    0.02090    0.02608 =
         0.02325   -0.00443    0.01004    0.00258
O1    4    0.423548    1.469866    0.652683    11.00000    0.02113    0.02904 =
         0.02958   -0.00789    0.00825    0.00261
O2    4    0.499253    1.354704    0.680191    11.00000    0.01495    0.02410 =
         0.02499   -0.00097    0.00474   -0.00147
O3    4    0.171817    0.947033    0.393488    11.00000    0.02061    0.04794 =
         0.04611   -0.01785    0.01217    0.00076
AFIX   3
H3A   2    0.139742    0.962123    0.376138    11.00000   -1.50000
AFIX   0
O4    4    0.143576    0.600212    0.321738    11.00000    0.01997    0.04542 =
         0.05143   -0.01968    0.01090   -0.00475
O1W   4    0.454975    1.895686    0.753971    11.00000    0.01639    0.02395 =
         0.03674   -0.00620    0.00654   -0.00174
AFIX   3
H1A   2    0.423718    1.901816    0.729123    11.00000   -1.50000
H1B   2    0.466416    2.041943    0.775469    11.00000   -1.50000
HKLF 4
REM  c2c in C2/c
REM R1 =  0.0357 for   2390 Fo > 4sig(Fo)  and  0.0487 for all   2942 data
REM    213 parameters refined using      0 restraints
END
WGHT      0.0397      1.8630
REM Highest difference peak  0.273,  deepest hole -0.259,  1-sigma level  0.058
Q1    1   0.4502  0.9465  0.5237  11.00000  0.05    0.27
Q2    1   0.3817  0.8313  0.4798  11.00000  0.05    0.27
Q3    1   0.3374  0.8755  0.4631  11.00000  0.05    0.26
Q4    1   0.4486  1.0427  0.5860  11.00000  0.05    0.26
Q5    1   0.4445  1.1868  0.6205  11.00000  0.05    0.24
Q6    1   0.3942  0.6177  0.4684  11.00000  0.05    0.23
Q7    1   0.3751  0.9344  0.5302  11.00000  0.05    0.23
Q8    1   0.4275  0.7868  0.4909  11.00000  0.05    0.23
Q9    1   0.4068  1.5988  0.6298  11.00000  0.05    0.22
Q10   1   0.4806  1.8019  0.7572  11.00000  0.05    0.22
;
