# Supplementary material for: Bis(9-allyl-6-carb­oxy-9H-carbazole-3-carboxyl­ato-κ2 O 3,O 3′)diaqua­zinc
Source: Acta Crystallogr Sect E Struct Rep Online. 2012 Nov 10;68(Pt 12):m1462. doi: 10.1107/S1600536812045357 (PMC3588724; doi:10.1107/S1600536812045357)
Supplement: Supplementary file 2 [file e-68-m1462-Isup2.hkl]

# 
# h,k,l, Fc-squared, Fo-squared, sigma(Fo-squared) and status flag 
# 
data_I
_shelx_title ' c2c in C2/c' 
_shelx_refln_list_code          4 
_shelx_F_calc_maximum      458.07 
_exptl_crystal_F_000      1424.00 
_reflns_d_resolution_high  0.8083 
 
loop_ 
 _symmetry_equiv_pos_as_xyz 
 'x, y, z' 
 '-x, y, -z+1/2' 
 'x+1/2, y+1/2, z' 
 '-x+1/2, y+1/2, -z+1/2' 
 '-x, -y, -z' 
 'x, -y, z-1/2' 
 '-x+1/2, -y+1/2, -z' 
 'x+1/2, -y+1/2, z-1/2' 
 
_cell_length_a    30.8562 
_cell_length_b     5.0491 
_cell_length_c    21.8915 
_cell_angle_alpha  90.000 
_cell_angle_beta  119.403 
_cell_angle_gamma  90.000 
 
_shelx_F_squared_multiplier     1.000 
 
loop_ 
 _refln_index_h 
 _refln_index_k 
 _refln_index_l 
 _refln_F_squared_calc 
 _refln_F_squared_meas 
 _refln_F_squared_sigma 
 _refln_observed_status 
   4   0   0      368.77      301.47     25.48 o 
   6   0   0     2904.65     2779.30     61.55 o 
   8   0   0    18820.27    18805.32    364.10 o 
  10   0   0     2666.39     2334.03     71.30 o 
  12   0   0     3876.82     3428.59     94.58 o 
  14   0   0      493.51      479.09     60.51 o 
  16   0   0    14999.48    15926.91    365.16 o 
  18   0   0    18749.04    18867.25    300.41 o 
  20   0   0      645.85      640.29    121.01 o 
  22   0   0    22502.93    21790.86    359.54 o 
  24   0   0     4319.45     4602.73    334.38 o 
  28   0   0     5654.37     5462.59    280.24 o 
  30   0   0     2313.07     2305.62    227.17 o 
  32   0   0       11.10       -4.25     70.06 o 
   1   1   0    14781.50    15037.96    173.39 o 
   3   1   0       91.78       86.97     18.72 o 
   5   1   0     1232.74     1308.18     48.13 o 
   7   1   0     3157.59     3178.57     60.79 o 
   9   1   0     8736.76     8701.00    189.97 o 
  11   1   0    71497.02    75396.02    566.40 o 
  13   1   0     5160.38     5293.29    103.08 o 
  15   1   0     3990.45     3958.86     99.72 o 
  17   1   0     5621.96     5228.74    117.75 o 
  19   1   0     6011.46     6050.01    133.18 o 
  21   1   0      455.27      409.24     64.43 o 
  23   1   0     7016.18     6784.61    158.34 o 
  25   1   0      381.30      324.65     52.12 o 
  27   1   0      165.83      218.00     50.23 o 
  29   1   0      828.91      768.70     77.86 o 
  31   1   0      432.28      435.16    109.34 o 
   0   2   0     3415.72     3561.53     85.18 o 
   2   2   0       52.90       12.96     20.96 o 
   4   2   0     1231.85     1322.90     46.01 o 
   6   2   0      145.02      185.38     23.64 o 
   8   2   0      476.25      605.21     39.69 o 
  10   2   0      738.79      903.90     50.14 o 
  12   2   0      115.99       94.33     24.36 o 
  14   2   0      248.00      205.34     31.78 o 
  16   2   0      161.08      181.67     41.82 o 
  18   2   0     1156.55     1125.64     79.67 o 
  20   2   0     1680.96     1671.37     90.52 o 
  22   2   0     1900.46     1690.71    148.30 o 
  24   2   0     1744.83     1799.62    102.63 o 
  26   2   0        9.09        6.04     35.38 o 
  28   2   0      181.09      130.08     46.48 o 
  30   2   0       77.28       48.43     59.17 o 
   1   3   0     2130.63     1985.98     66.50 o 
   3   3   0    18144.22    18761.31    223.08 o 
   5   3   0     4512.18     4757.15    103.12 o 
   7   3   0     8991.29     9140.88    147.22 o 
   9   3   0     8915.13     8677.48    146.89 o 
  11   3   0     5438.06     5623.24    119.86 o 
  13   3   0       76.54       22.30     26.20 o 
  15   3   0      633.26      602.13     67.86 o 
  17   3   0      750.44      761.34     63.64 o 
  19   3   0     6220.75     6280.77    198.58 o 
  21   3   0     2204.50     2172.81    134.62 o 
  23   3   0      188.34      120.46     70.06 o 
  25   3   0     2005.15     2039.82    184.70 o 
  27   3   0      500.15      481.58     88.75 o 
  29   3   0      776.39      830.35    158.17 o 
   0   4   0     5831.45     5595.04    311.03 o 
   2   4   0     7328.40     7302.92    124.78 o 
   4   4   0     2776.35     2735.26     79.05 o 
   6   4   0     3970.73     3823.13    117.53 o 
   8   4   0     7229.15     7218.79    158.47 o 
  10   4   0     1335.35     1379.06    132.69 o 
  12   4   0      385.54      409.46     69.79 o 
  14   4   0     8313.25     8272.13    231.32 o 
  16   4   0     2543.66     2708.57    149.43 o 
  18   4   0     3318.85     3075.31    217.61 o 
  20   4   0     3558.71     3567.94    171.06 o 
  22   4   0     1514.00     1714.35    144.40 o 
  24   4   0     1027.94     1019.03    121.19 o 
   1   5   0       99.40      100.44     50.45 o 
   3   5   0      544.74      487.46     80.30 o 
   5   5   0     5611.85     5699.89    191.77 o 
   7   5   0      243.63      193.31     47.17 o 
   9   5   0     1774.93     1951.51    111.29 o 
  11   5   0     1330.40     1710.92    145.68 o 
  13   5   0     1060.91      967.19     84.91 o 
  15   5   0      139.34      215.83     66.49 o 
  17   5   0     1197.63      948.52    114.25 o 
  19   5   0       65.04       61.62     64.67 o 
   0   6   0       32.17       19.11     89.17 o 
   2   6   0      146.29      161.33     68.19 o 
   4   6   0     1006.93     1152.63    184.70 o 
   6   6   0      322.82      164.31    125.26 o 
   8   6   0      239.41      301.81     96.60 o 
 -33   1   1      106.44       92.20     62.84 o 
 -31   1   1      140.06      228.97     69.01 o 
 -29   1   1      290.66      424.73     67.03 o 
 -27   1   1      370.92      382.30     82.60 o 
 -25   1   1       23.40        3.43     31.85 o 
 -23   1   1     6399.69     5891.89    145.65 o 
 -21   1   1       76.15       32.65     29.60 o 
 -19   1   1     1885.66     2036.18     78.54 o 
 -17   1   1       15.74       15.68     21.20 o 
 -15   1   1     1269.81     1637.98     62.52 o 
 -13   1   1     6830.34     6826.81    114.51 o 
 -11   1   1      513.76      436.69     34.68 o 
  -9   1   1     2979.99     3320.23     51.91 o 
  -7   1   1     4799.39     4579.02     74.77 o 
  -5   1   1      685.07      659.74     41.91 o 
  -3   1   1     1492.19     1438.49     48.04 o 
  -1   1   1    40805.10    39808.98    292.05 o 
   1   1   1     9779.51    10969.91    109.52 o 
   3   1   1     3243.85     3361.27     56.55 o 
   5   1   1    18515.83    17305.47    163.17 o 
   7   1   1      138.41      186.99     20.48 o 
   9   1   1      375.95      370.10     30.50 o 
  11   1   1      889.43      584.14     39.55 o 
  13   1   1      117.75       70.79     21.54 o 
  15   1   1      938.49     1064.66     66.29 o 
  17   1   1       50.04       42.46     26.71 o 
  19   1   1      877.29      774.33     80.20 o 
  21   1   1     8619.55     8717.03    173.27 o 
  23   1   1      167.35      100.12     38.03 o 
  25   1   1       42.83       55.46     37.49 o 
  27   1   1      384.91      390.22     60.54 o 
  29   1   1      925.25      783.89     83.49 o 
  31   1   1       12.24       71.23     49.72 o 
 -32   2   1      430.45      544.73     97.54 o 
 -30   2   1     1082.11     1105.14    166.66 o 
 -28   2   1      450.40      525.18     84.73 o 
 -26   2   1       75.89      107.94     41.53 o 
 -24   2   1      299.08      229.80     46.29 o 
 -22   2   1     1247.33     1241.00     83.98 o 
 -20   2   1     4592.14     4865.92    125.75 o 
 -18   2   1     8226.25     8365.96    156.54 o 
 -16   2   1      335.50      343.97     77.55 o 
 -14   2   1      625.25      611.78     46.50 o 
 -12   2   1    19715.88    19936.79    419.67 o 
 -10   2   1     6841.66     6148.22    105.66 o 
  -8   2   1     6613.75     6521.20    103.93 o 
  -6   2   1      181.63      264.43     39.26 o 
  -4   2   1     4346.15     4206.95     76.76 o 
  -2   2   1      212.41      265.57     23.85 o 
   0   2   1       39.04       84.09     26.97 o 
   2   2   1      255.81      256.25     25.68 o 
   4   2   1     7208.85     6461.18    111.27 o 
   6   2   1     4565.94     4357.42     99.38 o 
   8   2   1      701.70      638.60     45.94 o 
  10   2   1    29503.66    31450.30    320.36 o 
  12   2   1     2590.22     2289.41     73.78 o 
  14   2   1     4651.24     4703.89    118.91 o 
  16   2   1     1503.18     1560.97     75.91 o 
  18   2   1      106.85       88.93     33.60 o 
  20   2   1      517.76      532.53     55.28 o 
  22   2   1      609.26      618.92     62.00 o 
  24   2   1     1145.30     1216.96     88.32 o 
  26   2   1       40.20      -13.70     37.23 o 
  28   2   1      830.35      811.67     90.92 o 
  30   2   1     1480.88     1441.76    136.86 o 
 -29   3   1       30.21       44.13     62.74 o 
 -27   3   1      333.20      272.74    102.97 o 
 -25   3   1      518.32      589.36    132.69 o 
 -23   3   1      202.74      235.84    170.90 o 
 -21   3   1     1013.66     1183.23    287.67 o 
 -19   3   1     3739.61     3780.86    216.55 o 
 -17   3   1      358.55      354.75     62.74 o 
 -15   3   1      668.29      746.92     59.16 o 
 -13   3   1       24.79       17.43     24.44 o 
 -11   3   1       98.89      162.47     30.80 o 
  -9   3   1     7544.99     7775.39    135.00 o 
  -7   3   1     5780.02     6081.30    114.84 o 
  -5   3   1      298.09      298.32     29.67 o 
  -3   3   1      183.40      170.08     24.05 o 
  -1   3   1     2366.25     2166.80     89.17 o 
   1   3   1     8583.10     8499.29    117.19 o 
   3   3   1     4022.97     4404.36     83.86 o 
   5   3   1    11163.33    11396.63    168.21 o 
   7   3   1      530.20      451.32     44.83 o 
   9   3   1      567.85      692.47     51.06 o 
  11   3   1      576.57      543.41     49.02 o 
  13   3   1     1285.30     1351.75     76.16 o 
  15   3   1       32.46        3.54     30.36 o 
  17   3   1      603.06      473.46     53.89 o 
  19   3   1     3302.10     3463.50    115.65 o 
  21   3   1     5007.14     4936.76    185.03 o 
  23   3   1     1987.29     2082.61    148.69 o 
  25   3   1      135.20      116.46     62.84 o 
  27   3   1      387.48      372.12     81.56 o 
 -26   4   1      177.62      158.59    116.77 o 
 -24   4   1      228.41      238.88     74.88 o 
 -22   4   1        6.55      -37.49     50.14 o 
 -20   4   1       28.52       49.58     97.66 o 
 -18   4   1     4041.86     4288.77    177.96 o 
 -16   4   1     2821.00     3018.81    326.95 o 
 -14   4   1      368.10      463.74     73.51 o 
 -12   4   1       10.06       22.58     41.26 o 
 -10   4   1      675.17      662.77     80.22 o 
  -8   4   1      943.71     1288.03     83.53 o 
  -6   4   1      194.21      222.12     41.02 o 
  -4   4   1       22.96       52.57     24.96 o 
  -2   4   1      722.64      648.67     47.04 o 
   0   4   1      245.45      229.93     32.73 o 
   2   4   1     1773.04     1848.02     90.40 o 
   4   4   1     1778.30     1816.98     73.85 o 
   6   4   1      100.01       96.49     27.68 o 
   8   4   1       14.70      -15.89     28.74 o 
  10   4   1      120.75       51.27     44.36 o 
  12   4   1        4.80      -12.78     75.37 o 
  14   4   1       37.83       24.22     45.33 o 
  16   4   1     2710.22     2715.00    149.77 o 
  18   4   1       56.75       12.71     52.29 o 
  20   4   1      174.26       67.77     58.03 o 
  22   4   1       89.72       19.34     60.67 o 
  24   4   1        9.87        0.00     58.65 o 
 -19   5   1        9.12      -22.37     66.88 o 
 -17   5   1      440.76      421.57     84.07 o 
 -15   5   1     1918.82     1971.55    118.58 o 
 -13   5   1        7.39       -3.60     38.56 o 
 -11   5   1      556.53      555.12     81.83 o 
  -9   5   1     1729.66     1749.54    105.98 o 
  -7   5   1      106.98      147.54     48.29 o 
  -5   5   1      228.92      343.20     54.55 o 
  -3   5   1       43.45       -2.07     35.50 o 
  -1   5   1        9.30       20.02     47.13 o 
   1   5   1      978.19      970.77    102.83 o 
   3   5   1     1915.86     1888.96    138.56 o 
   5   5   1       21.01       41.97     75.37 o 
   7   5   1     2440.55     2449.30    111.89 o 
   9   5   1      103.17      115.29     42.80 o 
  11   5   1      367.77      338.57     57.81 o 
  13   5   1     1540.60     1907.91    147.88 o 
  15   5   1       76.31      158.96     65.29 o 
  17   5   1        5.56       42.30     57.78 o 
  19   5   1        5.44       53.51     64.78 o 
  -8   6   1      438.42      477.67     95.32 o 
  -6   6   1     2452.07     2601.64    180.13 o 
  -4   6   1     1023.83     1155.63    126.79 o 
  -2   6   1      422.79      649.33    128.44 o 
   0   6   1      862.74      918.47    113.97 o 
   2   6   1     1484.39     1528.85    142.59 o 
   4   6   1       58.32       54.76     66.88 o 
   6   6   1      411.38      367.85    126.32 o 
   8   6   1      311.88      579.88    100.55 o 
 -34   0   2       24.14      104.03     91.29 o 
 -32   0   2       75.67       82.80     80.68 o 
 -28   0   2     4079.23     3806.61    229.29 o 
 -26   0   2     5057.64     5267.27    254.77 o 
 -24   0   2     2211.88     2292.89    163.47 o 
 -22   0   2     2536.09     2554.02    163.47 o 
 -18   0   2    11717.95    11116.25    301.47 o 
 -16   0   2     4264.91     3375.64    148.61 o 
 -14   0   2    37996.83    37068.31    583.84 o 
 -12   0   2      267.33      307.84     48.83 o 
 -10   0   2       43.76      288.73     42.46 o 
  -8   0   2    72338.02    67901.25    840.72 o 
  -6   0   2    80799.07    79822.13    938.38 o 
  -4   0   2    84750.02    88025.56    995.71 o 
  -2   0   2    47670.51    47785.43    532.88 o 
   0   0   2       77.71      101.91     10.62 o 
   4   0   2    21531.20    19960.01    204.15 o 
   6   0   2       74.96       99.92     19.52 o 
   8   0   2     1805.30     1564.47     78.55 o 
  10   0   2    21599.33    20690.54    261.21 o 
  12   0   2    43283.84    45833.02    482.64 o 
  14   0   2    11590.23    12211.53    359.86 o 
  16   0   2     2126.40     2005.19     92.24 o 
  18   0   2      313.09      418.03     74.31 o 
  20   0   2    16793.39    16564.63    605.07 o 
  22   0   2     2945.64     3027.46    195.32 o 
  24   0   2     8363.94     7947.46    252.64 o 
  26   0   2     3222.29     3157.93    153.12 o 
  28   0   2     1218.30     1490.38    184.70 o 
  30   0   2      502.16      424.61    118.89 o 
 -33   1   2      221.18      355.12     83.86 o 
 -31   1   2     2763.23     2771.00    158.99 o 
 -29   1   2     1517.08     1332.42    118.34 o 
 -27   1   2     4667.52     4348.54    135.55 o 
 -25   1   2     2880.58     2887.93    143.26 o 
 -23   1   2      307.94      333.73     80.97 o 
 -21   1   2       24.94       37.04     27.71 o 
 -19   1   2     2540.70     2597.27    136.80 o 
 -17   1   2     5860.39     6033.02    152.97 o 
 -15   1   2     9501.90    10251.88    177.73 o 
 -13   1   2    10276.37    10984.85    115.31 o 
 -11   1   2       17.11       50.13     13.48 o 
  -9   1   2     5558.40     5103.59     65.25 o 
  -7   1   2    28719.58    28612.18    235.46 o 
  -5   1   2     4186.50     4199.21     65.88 o 
  -3   1   2     5656.26     5667.78     69.87 o 
  -1   1   2      607.68      544.55     21.42 o 
   1   1   2    64332.91    68219.59    404.26 o 
   3   1   2    16987.58    17113.17    159.45 o 
   5   1   2     1845.54     1718.64     44.50 o 
   7   1   2      871.79      848.02     32.97 o 
   9   1   2    34866.74    35155.91    269.39 o 
  11   1   2    22734.45    22604.43    208.86 o 
  13   1   2     2585.38     2605.97     67.15 o 
  15   1   2     4023.95     3711.45     85.66 o 
  17   1   2     1276.84     1050.61    109.52 o 
  19   1   2      325.81      248.10     42.20 o 
  21   1   2      626.70      604.66     60.27 o 
  23   1   2      978.55     1036.12     79.54 o 
  25   1   2      385.97      401.70     56.96 o 
  27   1   2      188.01      170.20     49.95 o 
  29   1   2      191.61      127.78     98.17 o 
  31   1   2      507.31      504.71     77.92 o 
 -32   2   2      156.31      167.60     66.76 o 
 -30   2   2      129.39       70.37     84.92 o 
 -28   2   2        3.98      -43.46     43.46 o 
 -26   2   2      254.73      106.33     60.51 o 
 -24   2   2     5358.64     5502.70    222.13 o 
 -22   2   2      427.78      412.80     51.50 o 
 -20   2   2      461.48      539.55     96.15 o 
 -18   2   2      295.42      283.73     39.26 o 
 -16   2   2       20.22       32.15     35.60 o 
 -14   2   2      780.67      948.55     54.12 o 
 -12   2   2      196.07      273.69     41.08 o 
 -10   2   2      924.70     1094.19     84.76 o 
  -8   2   2     2349.17     2622.72     61.79 o 
  -6   2   2     4077.31     4121.65     73.78 o 
  -4   2   2     1835.75     1878.87     51.79 o 
  -2   2   2     1269.47     1198.16     36.21 o 
   0   2   2     2234.73     2509.25     62.98 o 
   2   2   2      807.54      843.08     42.23 o 
   4   2   2        3.82       20.65     15.54 o 
   6   2   2     2365.07     2509.15     67.85 o 
   8   2   2     2495.42     2839.13    125.96 o 
  10   2   2      130.99      190.47     28.08 o 
  12   2   2      746.85      660.69     49.18 o 
  14   2   2      967.17     1052.05     84.80 o 
  16   2   2     1334.90     1348.54     77.19 o 
  18   2   2      441.91      462.21     86.92 o 
  20   2   2     2024.36     2044.24     92.54 o 
  22   2   2      764.88      725.75     67.57 o 
  24   2   2      229.97      193.67     54.43 o 
  26   2   2        0.56       15.91     39.17 o 
  28   2   2        3.89       -8.01     41.86 o 
  30   2   2      303.60      148.51     57.08 o 
 -29   3   2       75.60       -9.71     59.82 o 
 -27   3   2      800.13      920.47    116.77 o 
 -25   3   2     2072.35     2027.30    341.81 o 
 -23   3   2     1931.92     2132.69    147.86 o 
 -21   3   2     1101.58     1102.05    104.13 o 
 -19   3   2        9.23      -38.75     38.75 o 
 -17   3   2     4808.97     4902.52    167.41 o 
 -15   3   2     1497.21     1530.98    126.32 o 
 -13   3   2     3291.22     3219.24    318.46 o 
 -11   3   2     3430.26     3421.77     88.43 o 
  -9   3   2    14320.98    13941.35    249.86 o 
  -7   3   2     7163.98     6915.06    117.08 o 
  -5   3   2     8483.15     8822.23    219.71 o 
  -3   3   2       22.92       23.90     16.95 o 
  -1   3   2     3376.91     3654.88     75.19 o 
   1   3   2     6341.19     6153.61     99.25 o 
   3   3   2     4217.96     4124.48     97.58 o 
   5   3   2     2461.11     2400.22     78.09 o 
   7   3   2     2784.56     2829.58    104.48 o 
   9   3   2      297.13      232.37     41.76 o 
  11   3   2       12.67       48.53     27.31 o 
  13   3   2     2765.84     2546.27     89.16 o 
  15   3   2     6998.48     6373.67    144.96 o 
  17   3   2     7282.88     7454.67    165.98 o 
  19   3   2     1858.28     2146.20    104.14 o 
  21   3   2     1639.71     1839.59    118.34 o 
  23   3   2      899.44     1009.29    110.00 o 
  25   3   2      211.51      331.65     75.80 o 
  27   3   2        9.67       -3.59     60.45 o 
 -26   4   2     1031.57     1092.39    185.77 o 
 -24   4   2     2193.71     2197.42    174.09 o 
 -22   4   2     4694.26     4830.63    527.58 o 
 -20   4   2     5261.34     5654.11    262.20 o 
 -18   4   2     2016.85     2052.72    143.91 o 
 -16   4   2     2939.52     3088.34    145.90 o 
 -14   4   2       16.69      -22.63     73.24 o 
 -12   4   2      508.91      503.93     73.75 o 
 -10   4   2     2595.81     2699.44    124.85 o 
  -8   4   2     3176.61     3028.18    132.44 o 
  -6   4   2     3436.11     3302.84    108.38 o 
  -4   4   2     5870.18     6030.67    140.84 o 
  -2   4   2     6337.91     6412.86    124.11 o 
   0   4   2     8007.53     7943.41    130.39 o 
   2   4   2     9079.48     9320.10    148.93 o 
   4   4   2     4455.15     4276.05     97.92 o 
   6   4   2     7616.04     7620.00    156.06 o 
   8   4   2      845.19      927.40     68.41 o 
  10   4   2     2323.75     2309.38     97.69 o 
  12   4   2     1833.78     1970.51    186.83 o 
  14   4   2     1969.85     2172.02    303.59 o 
  16   4   2      160.89      260.95     63.25 o 
  18   4   2     2259.83     2260.99    267.50 o 
  20   4   2     2224.97     2286.60    161.97 o 
  22   4   2     1300.76     1208.63    124.40 o 
  24   4   2      774.34      814.30    121.01 o 
 -21   5   2       13.08       94.19    123.14 o 
 -19   5   2      107.64       60.90     60.19 o 
 -17   5   2      379.93      267.21     58.41 o 
 -15   5   2     1170.30     1149.30     93.05 o 
 -13   5   2     2485.68     2560.35    117.31 o 
 -11   5   2     2226.58     2630.35    113.52 o 
  -9   5   2     5217.19     5601.56    196.89 o 
  -7   5   2     1257.21     1202.07     88.42 o 
  -5   5   2      441.24      457.87     60.25 o 
  -3   5   2        8.22      -28.08     32.37 o 
  -1   5   2        8.40       53.31     37.87 o 
   1   5   2      592.82      676.12    232.47 o 
   3   5   2     1330.03     1436.90    124.54 o 
   5   5   2       27.95       49.89     51.04 o 
   7   5   2     1825.48     2121.36    149.76 o 
   9   5   2     1303.91     1348.99     94.35 o 
  11   5   2      990.98      990.28    107.81 o 
  13   5   2      433.67      455.25     83.06 o 
  15   5   2     1545.30     1501.01    134.49 o 
  17   5   2      665.91      612.92    161.35 o 
 -10   6   2      325.58      167.22     72.52 o 
  -8   6   2       39.76      142.56     69.50 o 
  -6   6   2      608.08      457.54     95.54 o 
  -4   6   2       54.00      -52.48     52.48 o 
  -2   6   2       24.45       59.91     64.34 o 
   0   6   2       75.12       78.99     74.31 o 
   2   6   2       21.28       61.99     59.45 o 
   4   6   2      393.33      342.02     78.89 o 
   6   6   2      435.63      365.28     87.58 o 
 -33   1   3        9.29      -36.20     44.89 o 
 -31   1   3       60.57       50.65     52.48 o 
 -29   1   3      292.07      250.88     61.50 o 
 -27   1   3     1017.69     1079.94    102.08 o 
 -25   1   3       28.66       56.54     32.97 o 
 -23   1   3      196.18      183.78     40.03 o 
 -21   1   3     1708.20     1558.83     77.63 o 
 -19   1   3     3389.38     3499.49     97.26 o 
 -17   1   3     8555.21     9370.79    113.63 o 
 -15   1   3     6890.58     7331.27     95.09 o 
 -13   1   3     3289.23     3034.10     56.00 o 
 -11   1   3       37.74       36.22     11.45 o 
  -9   1   3     1478.37     1319.96     32.41 o 
  -7   1   3      694.20      572.03     35.75 o 
  -5   1   3     2763.27     2636.45     51.61 o 
  -3   1   3       34.12       14.05     11.03 o 
  -1   1   3     8420.66     8601.27     82.80 o 
   1   1   3    16933.60    18683.71    139.72 o 
   3   1   3    19734.93    19334.79    135.91 o 
   5   1   3    28513.54    27677.38    209.24 o 
   7   1   3     2141.75     2304.34     51.28 o 
   9   1   3      279.30      365.51     28.00 o 
  11   1   3     1677.03     1827.21     54.59 o 
  13   1   3      818.40      574.92     55.46 o 
  15   1   3     2502.45     2397.18     71.27 o 
  17   1   3      532.31      529.38     45.22 o 
  19   1   3      111.48       80.88     30.34 o 
  21   1   3     2288.01     2420.91     98.16 o 
  23   1   3     1851.18     1790.59    102.24 o 
  25   1   3     2612.70     2324.43    201.23 o 
  27   1   3      758.76      763.82     79.64 o 
  29   1   3       67.62      123.13     53.54 o 
 -32   2   3     1311.22     1304.09    129.07 o 
 -30   2   3      102.19       71.78     54.58 o 
 -28   2   3       12.02       92.08     54.66 o 
 -26   2   3     2179.77     2509.77    183.64 o 
 -24   2   3     2461.01     2497.39    138.00 o 
 -22   2   3      954.89      914.12     68.79 o 
 -20   2   3      635.59      634.84     87.08 o 
 -18   2   3     3962.35     3834.17    100.42 o 
 -16   2   3     1787.20     1910.70    110.10 o 
 -14   2   3     2114.66     2023.57     70.98 o 
 -12   2   3     7920.69     7605.73    117.72 o 
 -10   2   3     5809.52     5341.68     90.31 o 
  -8   2   3    14290.08    14654.57    178.46 o 
  -6   2   3    13108.48    13737.42    129.64 o 
  -4   2   3     6466.38     6160.43     90.52 o 
  -2   2   3      105.46       70.11     13.80 o 
   0   2   3     1174.93     1372.53     74.81 o 
   2   2   3    10376.19     9851.49    133.36 o 
   4   2   3    13386.03    13360.43    164.63 o 
   6   2   3    12884.85    12649.37    163.19 o 
   8   2   3     3105.24     2898.14    124.64 o 
  10   2   3     6229.86     6308.78    120.30 o 
  12   2   3     3057.03     3133.71     89.65 o 
  14   2   3     5557.99     5177.08    121.24 o 
  16   2   3     4013.98     4240.20    116.42 o 
  18   2   3       15.65       -1.18     29.71 o 
  20   2   3     1159.81     1296.16     91.81 o 
  22   2   3     2267.26     2352.71    104.67 o 
  24   2   3     1577.81     1505.66    121.20 o 
  26   2   3      141.55       39.90     43.30 o 
  28   2   3      651.68      810.51     86.02 o 
 -31   3   3       15.64      -14.71     61.50 o 
 -29   3   3       68.11       57.20     84.92 o 
 -27   3   3      815.03      781.46    168.78 o 
 -25   3   3     1505.28     1248.76    205.94 o 
 -23   3   3     2604.19     2690.39    211.24 o 
 -21   3   3     1687.16     1572.07    238.84 o 
 -19   3   3       93.77      109.89     50.27 o 
 -17   3   3     2811.50     2507.19    211.24 o 
 -15   3   3     1802.09     2056.37    116.30 o 
 -13   3   3      944.58     1200.57     94.26 o 
 -11   3   3      133.61       56.22     52.01 o 
  -9   3   3     2308.74     2274.07     82.74 o 
  -7   3   3     4640.57     4825.85     97.19 o 
  -5   3   3       23.51       -5.49     16.24 o 
  -3   3   3     6564.22     6741.53    101.65 o 
  -1   3   3     7629.15     7693.53    149.85 o 
   1   3   3    10342.98    10494.05    162.05 o 
   3   3   3     1258.92     1185.60     64.91 o 
   5   3   3     2276.60     2277.75    135.55 o 
   7   3   3      832.63      946.57     78.64 o 
   9   3   3      115.38       75.08     28.33 o 
  11   3   3       10.21       28.34     49.87 o 
  13   3   3      360.01      365.15     45.61 o 
  15   3   3     4382.37     4622.81    246.92 o 
  17   3   3     4939.27     5092.48    138.61 o 
  19   3   3     1012.65     1043.25     79.88 o 
  21   3   3       10.71      -14.81     36.37 o 
  23   3   3      192.82      112.68     59.82 o 
  25   3   3     1936.07     1795.11    179.40 o 
 -26   4   3       57.83       46.58     88.11 o 
 -24   4   3        0.42       93.52     59.82 o 
 -22   4   3       54.31       16.52     60.51 o 
 -20   4   3      805.77      944.10    107.27 o 
 -18   4   3      173.87      172.30     80.68 o 
 -16   4   3       42.40        1.06     43.54 o 
 -14   4   3      268.09      298.83     80.68 o 
 -12   4   3      122.40       86.51     37.06 o 
 -10   4   3       52.13       37.54     30.20 o 
  -8   4   3     1071.79     1176.31     80.29 o 
  -6   4   3      673.14      772.91    107.12 o 
  -4   4   3      481.82      487.84     52.99 o 
  -2   4   3     1076.47      998.19     70.25 o 
   0   4   3        4.67       14.42     22.52 o 
   2   4   3      554.53      586.42     58.22 o 
   4   4   3        0.08       22.15     27.95 o 
   6   4   3       89.25       82.33     34.05 o 
   8   4   3       14.43      -21.61     27.35 o 
  10   4   3      475.26      478.59     55.44 o 
  12   4   3       49.45       79.94     36.79 o 
  14   4   3       64.93       67.81     49.41 o 
  16   4   3      915.48     1057.88    106.39 o 
  18   4   3      217.06      139.83     59.99 o 
  20   4   3       66.28       40.13     59.60 o 
  22   4   3      119.50      152.04     69.70 o 
 -21   5   3      569.82      511.31    163.47 o 
 -19   5   3      255.41      263.08     60.41 o 
 -17   5   3      119.61      132.15     53.42 o 
 -15   5   3     1053.46     1029.31    122.19 o 
 -13   5   3     2021.78     2041.78    156.26 o 
 -11   5   3      138.93      129.27     46.09 o 
  -9   5   3      355.65      335.24     54.45 o 
  -7   5   3      170.62      117.73     42.05 o 
  -5   5   3     3777.14     3993.09    132.40 o 
  -3   5   3     2685.24     2709.05    300.26 o 
  -1   5   3      927.62      866.51     74.53 o 
   1   5   3      203.71      165.70     44.33 o 
   3   5   3     1382.43     1579.28    126.88 o 
   5   5   3      836.87      885.01    167.72 o 
   7   5   3     1026.51     1127.91    360.92 o 
   9   5   3      204.86      295.74     70.89 o 
  11   5   3       13.92       85.96     58.49 o 
  13   5   3      802.37      751.97    101.51 o 
  15   5   3       27.72      -49.47     49.47 o 
  17   5   3       90.98       71.65     65.29 o 
 -10   6   3     1493.16     1539.36    304.66 o 
  -8   6   3      274.79      134.78     72.24 o 
  -6   6   3      925.08      912.07    152.86 o 
  -4   6   3     1603.28     1761.34    151.42 o 
  -2   6   3      628.36      648.66    105.09 o 
   0   6   3       13.00      -30.84     55.30 o 
   2   6   3       18.24       54.36     58.32 o 
   4   6   3      738.85      887.69    115.26 o 
   6   6   3     2582.30     2969.98    194.67 o 
 -34   0   4       65.68      157.11     91.29 o 
 -30   0   4     1155.74     1297.18    163.47 o 
 -28   0   4      139.70       65.81     70.06 o 
 -26   0   4     2137.44     2193.10    161.35 o 
 -24   0   4     7718.62     7659.94    284.49 o 
 -22   0   4    10503.99    10381.68    316.33 o 
 -20   0   4     4374.02     4286.42    186.83 o 
 -18   0   4     7145.22     7455.14    204.87 o 
 -16   0   4    10699.25    10071.71    261.13 o 
 -14   0   4    13777.52    12570.53    276.00 o 
 -12   0   4    15888.53    16256.13    305.72 o 
 -10   0   4       99.76       42.46     25.48 o 
  -8   0   4    20281.36    20642.34    312.09 o 
  -6   0   4     7901.86     9173.66    159.23 o 
  -4   0   4     4516.87     5424.37     93.41 o 
  -2   0   4   111580.89   110896.61    850.94 o 
   0   0   4    11070.13    10578.41     95.27 o 
   2   0   4    34760.07    33145.73    305.43 o 
   4   0   4    28822.54    27958.99    285.18 o 
   6   0   4    15033.14    16971.60    305.72 o 
   8   0   4    23220.45    24425.60    413.99 o 
  10   0   4     5133.06     4725.89    169.84 o 
  12   0   4       23.59       87.04     40.34 o 
  14   0   4      349.60      133.75     48.83 o 
  16   0   4     2582.56     2554.79    124.20 o 
  18   0   4      193.87      219.14     50.27 o 
  20   0   4    21159.61    19462.94    383.21 o 
  22   0   4      252.12      277.74     61.55 o 
  24   0   4      420.04      653.31     86.23 o 
  26   0   4     1209.62     1517.31    129.85 o 
  28   0   4        7.73       79.52     57.78 o 
  30   0   4       22.01      -21.23     76.43 o 
 -35   1   4     1154.70     1205.23    154.98 o 
 -33   1   4     3508.80     3236.85    165.88 o 
 -31   1   4     1354.94     1113.65    157.11 o 
 -29   1   4      328.15      350.03     70.37 o 
 -27   1   4     1932.67     1955.45    133.61 o 
 -25   1   4      818.84      752.92     82.82 o 
 -23   1   4     7570.83     7382.62    198.81 o 
 -21   1   4     1184.15     1126.82     73.18 o 
 -19   1   4     3147.40     3209.59     90.93 o 
 -17   1   4     4444.95     4460.49     76.58 o 
 -15   1   4      610.25      478.74     30.00 o 
 -13   1   4     8206.46     8534.46     98.78 o 
 -11   1   4     5835.72     5766.33     88.56 o 
  -9   1   4    12287.65    11862.66    132.24 o 
  -7   1   4    20681.49    20734.22    187.77 o 
  -5   1   4    20545.84    20969.08    180.83 o 
  -3   1   4    87105.70    88940.95    588.28 o 
  -1   1   4    14288.62    15102.89    123.58 o 
   1   1   4     3698.42     3966.47     48.99 o 
   3   1   4      152.21      266.95     17.42 o 
   5   1   4     2311.27     2417.96     43.75 o 
   7   1   4     3388.40     3230.06     63.33 o 
   9   1   4    13430.81    13330.86    147.63 o 
  11   1   4       46.74       42.13     17.76 o 
  13   1   4     6821.73     7104.17    137.28 o 
  15   1   4     6355.98     6660.00    120.94 o 
  17   1   4      287.21      201.68     34.20 o 
  19   1   4      121.27      107.70     31.82 o 
  21   1   4     2872.89     2859.31     94.22 o 
  23   1   4      164.57      137.54     43.90 o 
  25   1   4      756.72      707.17     74.37 o 
  27   1   4      130.42      116.99     49.22 o 
  29   1   4       85.33       58.21     77.49 o 
 -32   2   4       10.31      -46.74     47.95 o 
 -30   2   4       17.25      -23.51     48.46 o 
 -28   2   4       69.53       27.22     50.78 o 
 -26   2   4     2723.08     2444.84    235.66 o 
 -24   2   4      473.27      450.77     73.15 o 
 -22   2   4       36.79      104.92     46.25 o 
 -20   2   4        7.79      -14.75     24.32 o 
 -18   2   4     1324.36     1386.26     66.83 o 
 -16   2   4     3079.32     3230.50     77.31 o 
 -14   2   4      221.72      240.95     48.42 o 
 -12   2   4    13281.14    14283.80    142.62 o 
 -10   2   4       91.91      146.87     17.13 o 
  -8   2   4      101.68      177.24     30.95 o 
  -6   2   4      357.37      307.99     26.69 o 
  -4   2   4     3254.47     3296.78    105.33 o 
  -2   2   4       47.69       82.09     16.66 o 
   0   2   4     7839.80     8218.48    141.09 o 
   2   2   4       91.63      101.56     21.20 o 
   4   2   4      333.81      301.49     30.32 o 
   6   2   4     3579.93     3791.77     86.55 o 
   8   2   4      413.55      338.52     45.26 o 
  10   2   4      404.40      466.68     42.79 o 
  12   2   4      392.44      453.73     47.68 o 
  14   2   4      235.22      314.92     42.55 o 
  16   2   4      176.00      170.35     38.61 o 
  18   2   4      133.37      192.01     67.27 o 
  20   2   4       27.98        0.13     33.66 o 
  22   2   4       56.24       84.58     42.00 o 
  24   2   4        6.80      -15.01     45.57 o 
  26   2   4       87.86        7.64     40.69 o 
  28   2   4      182.80      128.26     55.05 o 
 -31   3   4     1318.52     1485.77    142.24 o 
 -29   3   4      410.38      457.42     94.48 o 
 -27   3   4      422.36      281.93     73.51 o 
 -25   3   4      993.17     1137.31    138.00 o 
 -23   3   4     1433.52     1434.69    129.51 o 
 -21   3   4      728.79      768.75     89.09 o 
 -19   3   4       75.25      134.03     51.39 o 
 -17   3   4      349.49      319.78     62.29 o 
 -15   3   4      896.29     1010.58     90.04 o 
 -13   3   4     8707.58     8784.98    207.15 o 
 -11   3   4     3799.88     3809.46    256.89 o 
  -9   3   4     1220.90     1538.89     71.58 o 
  -7   3   4      720.19      620.68     36.86 o 
  -5   3   4     4647.74     4807.71     83.94 o 
  -3   3   4       48.78       35.43     19.92 o 
  -1   3   4      273.51      207.08     25.59 o 
   1   3   4     3590.32     3475.72    110.16 o 
   3   3   4      255.34      201.42     32.61 o 
   5   3   4      282.29      336.73     40.38 o 
   7   3   4      533.18      511.09     47.69 o 
   9   3   4     4490.60     4373.54    179.16 o 
  11   3   4     8426.88     8348.86    159.97 o 
  13   3   4     3447.92     3472.44    109.79 o 
  15   3   4     1019.06     1159.88     79.00 o 
  17   3   4     2812.30     2524.60    101.43 o 
  19   3   4      214.72      259.48     69.67 o 
  21   3   4     1951.76     1921.34    184.65 o 
  23   3   4       73.26       10.83     45.59 o 
  25   3   4       15.55        5.13     73.24 o 
 -26   4   4     1006.83      987.28    121.52 o 
 -24   4   4     3483.43     3836.09    182.17 o 
 -22   4   4     2569.04     2631.82    168.37 o 
 -20   4   4       14.00       39.83     50.27 o 
 -18   4   4      397.10      501.95     76.52 o 
 -16   4   4     3558.35     3615.68    156.74 o 
 -14   4   4     3002.96     2916.86    109.95 o 
 -12   4   4     1953.99     1880.39    104.44 o 
 -10   4   4     2583.39     2686.45    102.37 o 
  -8   4   4     5260.94     5226.75    151.58 o 
  -6   4   4     4331.21     4212.92    121.24 o 
  -4   4   4     3198.78     3388.54    155.09 o 
  -2   4   4     1518.60     1405.95     82.17 o 
   0   4   4     4897.43     4986.52    128.36 o 
   2   4   4     2948.85     2846.94     98.06 o 
   4   4   4     2383.03     2355.76     91.57 o 
   6   4   4     4198.79     4214.98    119.71 o 
   8   4   4      712.36      620.40     59.48 o 
  10   4   4       43.83       -9.24     30.23 o 
  12   4   4     1311.16     1630.64     94.70 o 
  14   4   4      629.48      703.74    213.37 o 
  16   4   4     1939.45     2209.36    283.43 o 
  18   4   4     2056.62     2291.47    156.44 o 
  20   4   4      221.14      150.46     69.37 o 
  22   4   4      746.86      636.95    101.26 o 
 -21   5   4      249.28      303.35     63.94 o 
 -19   5   4     2188.78     2213.00    138.30 o 
 -17   5   4      488.41      495.30     90.72 o 
 -15   5   4      723.39      645.91     74.77 o 
 -13   5   4     1916.18     1953.39    115.21 o 
 -11   5   4     1361.69     1389.98     99.22 o 
  -9   5   4       73.95       92.88     50.92 o 
  -7   5   4      161.92      119.71     42.55 o 
  -5   5   4      340.22      226.24     96.80 o 
  -3   5   4     1165.06     1091.10     84.41 o 
  -1   5   4      754.90      820.79     74.35 o 
   1   5   4       96.38       58.13     37.61 o 
   3   5   4     3119.98     3138.30    186.55 o 
   5   5   4      371.96      278.94     66.49 o 
   7   5   4     1279.03     1332.36    117.83 o 
   9   5   4      231.87      223.38     68.28 o 
  11   5   4     1215.12     1254.37    121.35 o 
  13   5   4      167.13       91.60     60.68 o 
  15   5   4     2788.26     3148.47    290.86 o 
 -10   6   4      384.85      358.75     90.56 o 
  -8   6   4      464.13      470.15     93.75 o 
  -6   6   4      613.48      459.42     89.09 o 
  -4   6   4        0.07      -53.79     53.79 o 
  -2   6   4      516.17      726.71    105.76 o 
   0   6   4      400.03      441.32    113.58 o 
   2   6   4      198.61      443.72    138.00 o 
   4   6   4      137.24      154.98    108.28 o 
 -35   1   5       21.79       68.22     72.18 o 
 -33   1   5      248.45      307.51     75.27 o 
 -31   1   5      214.97      296.65     70.06 o 
 -29   1   5      343.40      273.45     62.84 o 
 -27   1   5        8.97      -25.99     37.44 o 
 -25   1   5     8079.30     7198.45    203.31 o 
 -23   1   5     5431.51     5269.78    281.30 o 
 -21   1   5    11881.22    11967.99    241.68 o 
 -19   1   5     4259.13     4378.79     92.83 o 
 -17   1   5      981.38      856.54     78.34 o 
 -15   1   5     6014.16     6127.02    178.16 o 
 -13   1   5      244.04      318.17     32.59 o 
 -11   1   5     3238.28     2963.10     64.46 o 
  -9   1   5      821.25      709.46     35.86 o 
  -7   1   5      219.05      300.86     25.43 o 
  -5   1   5     1590.27     1616.60     37.39 o 
  -3   1   5   209825.19   210576.95   1153.04 o 
  -1   1   5    11042.49    11446.44     90.41 o 
   1   1   5     4341.15     4093.13     51.36 o 
   3   1   5     7894.36     7964.13     80.67 o 
   5   1   5     3317.32     3126.23     68.05 o 
   7   1   5    11393.05    11383.85    111.22 o 
   9   1   5      102.49      132.73     21.13 o 
  11   1   5       12.88        1.80     16.59 o 
  13   1   5     4319.22     4738.35     97.52 o 
  15   1   5     3618.51     3721.51     92.54 o 
  17   1   5      445.85      431.21     43.86 o 
  19   1   5    11282.36    11338.08    180.89 o 
  21   1   5      346.83      327.51     44.35 o 
  23   1   5      907.51      854.75     76.94 o 
  25   1   5     2556.26     2722.86    123.75 o 
  27   1   5      753.37      656.88    163.47 o 
 -34   2   5     2125.75     2205.16    169.56 o 
 -32   2   5      493.51      457.39     84.07 o 
 -30   2   5      366.27      393.86     80.05 o 
 -28   2   5     3510.94     3880.42    168.88 o 
 -26   2   5     5686.93     6393.17    207.15 o 
 -24   2   5       67.64       99.46     48.63 o 
 -22   2   5     5435.90     5733.99    180.78 o 
 -20   2   5     2347.76     2289.03    110.82 o 
 -18   2   5     1050.86      904.16     47.50 o 
 -16   2   5     3595.21     3489.13     74.13 o 
 -14   2   5    20422.09    21568.85    191.65 o 
 -12   2   5    27836.31    28674.69    326.56 o 
 -10   2   5    19178.77    20198.00    296.09 o 
  -8   2   5     1302.70     1169.73     43.11 o 
  -6   2   5    14573.13    14293.72    151.28 o 
  -4   2   5    11582.36    10874.65    124.89 o 
  -2   2   5     1017.21      833.60     53.93 o 
   0   2   5    16180.85    16895.83    164.55 o 
   2   2   5    18977.27    19216.15    181.26 o 
   4   2   5     2364.88     2329.92     67.51 o 
   6   2   5     3670.44     3337.87     83.17 o 
   8   2   5    28359.06    29386.22    299.70 o 
  10   2   5      720.28      603.79     74.36 o 
  12   2   5     4154.88     4121.12    108.50 o 
  14   2   5     4904.92     4998.61    124.47 o 
  16   2   5    11450.73    11241.41    301.22 o 
  18   2   5     4698.13     4864.56    135.26 o 
  20   2   5      643.14      673.98     68.03 o 
  22   2   5      562.28      517.10     65.09 o 
  24   2   5      554.21      701.43     76.60 o 
  26   2   5     1893.71     2089.02    125.73 o 
 -31   3   5      225.95      140.21     70.37 o 
 -29   3   5      786.85      793.75    105.64 o 
 -27   3   5      819.72      751.17    100.45 o 
 -25   3   5       36.03       64.40     67.94 o 
 -23   3   5     2776.17     2707.99    147.17 o 
 -21   3   5     4856.65     5000.46    302.53 o 
 -19   3   5       41.22       53.52     79.61 o 
 -17   3   5     5956.51     6039.87    180.78 o 
 -15   3   5     2493.00     2412.97    116.28 o 
 -13   3   5       19.40       48.65     35.66 o 
 -11   3   5     6202.51     6277.99    134.88 o 
  -9   3   5      358.69      395.73     43.53 o 
  -7   3   5       84.66       92.24     30.25 o 
  -5   3   5     8160.28     8529.77    132.38 o 
  -3   3   5     5710.50     5497.30     90.56 o 
  -1   3   5     1989.53     1901.43     70.85 o 
   1   3   5     3766.86     3641.11    121.62 o 
   3   3   5     8227.87     8424.01    148.53 o 
   5   3   5     6205.93     6022.55    127.14 o 
   7   3   5     1292.85     1281.89     71.89 o 
   9   3   5      139.85      107.71     39.40 o 
  11   3   5     5746.29     5659.34    134.62 o 
  13   3   5     4655.37     4321.41    127.34 o 
  15   3   5      322.29      217.47     44.32 o 
  17   3   5      113.81       99.07     59.21 o 
  19   3   5      346.60      435.18     89.06 o 
  21   3   5     1941.81     1730.11    108.13 o 
  23   3   5      342.30      259.56     71.69 o 
  25   3   5     1407.43     1263.52    103.83 o 
 -28   4   5      165.15      192.14     81.07 o 
 -26   4   5      150.92       32.24     56.99 o 
 -24   4   5      135.03      104.80     61.21 o 
 -22   4   5      590.59      510.10     83.43 o 
 -20   4   5       11.65      108.16     53.28 o 
 -18   4   5     2312.78     2390.36    151.62 o 
 -16   4   5      961.25      942.32     79.60 o 
 -14   4   5        1.00       19.97     34.46 o 
 -12   4   5       87.63      131.41     39.95 o 
 -10   4   5       36.81       67.18     34.87 o 
  -8   4   5       11.42       19.48     31.44 o 
  -6   4   5       75.51       43.11     32.61 o 
  -4   4   5       12.28       22.85     32.41 o 
  -2   4   5      707.39      810.35     72.90 o 
   0   4   5     2554.86     2761.96    133.64 o 
   2   4   5     3527.36     3611.05    111.19 o 
   4   4   5     3029.46     3201.70    106.15 o 
   6   4   5      147.41      163.36     39.46 o 
   8   4   5        9.53       -3.06     28.77 o 
  10   4   5        9.38       11.69     32.16 o 
  12   4   5      226.27      187.05     45.87 o 
  14   4   5      928.89      878.44    119.48 o 
  16   4   5      412.57      406.55    104.03 o 
  18   4   5        4.44       29.72     80.68 o 
  20   4   5        2.03      -23.35     87.04 o 
 -21   5   5      198.62      275.69     62.49 o 
 -19   5   5     3021.76     2809.60    138.33 o 
 -17   5   5     2577.33     2590.45    136.13 o 
 -15   5   5       32.52       20.25     40.81 o 
 -13   5   5       29.76       -9.84     37.36 o 
 -11   5   5     1717.73     1642.34    103.89 o 
  -9   5   5     1301.28     1450.35     98.67 o 
  -7   5   5     3340.36     3549.55    170.10 o 
  -5   5   5      111.77      115.65     42.34 o 
  -3   5   5      861.78      823.49     88.01 o 
  -1   5   5     5605.47     5418.87    152.40 o 
   1   5   5      883.21      924.91     78.55 o 
   3   5   5      205.84      157.58     47.52 o 
   5   5   5     2674.11     2728.04    254.76 o 
   7   5   5     1107.01     1133.59    112.74 o 
   9   5   5     1011.47     1280.19    186.83 o 
  11   5   5     1528.45     1356.62    193.20 o 
  13   5   5       87.62      239.90    110.40 o 
  15   5   5      974.84     1225.00    197.44 o 
 -10   6   5      607.19      591.53     77.45 o 
  -8   6   5     2020.33     2039.54    126.82 o 
  -6   6   5      939.85     1033.54    120.84 o 
  -4   6   5      565.50      596.57    144.37 o 
  -2   6   5     1006.53     1524.34    210.18 o 
   0   6   5     1258.92     1307.79    197.44 o 
   2   6   5     1128.78     1235.61    203.81 o 
 -34   0   6     1668.98     1596.53    195.32 o 
 -32   0   6      791.91      802.51    135.87 o 
 -30   0   6     2080.94     1876.77    191.07 o 
 -28   0   6      360.35      318.46     91.29 o 
 -26   0   6     1796.15     1632.62    163.47 o 
 -24   0   6     1555.43     1492.50    150.74 o 
 -22   0   6     2472.96     2513.68    152.86 o 
 -20   0   6      457.18      437.17     44.31 o 
 -18   0   6      257.56      235.06     65.81 o 
 -16   0   6    25227.50    25744.01    454.33 o 
 -14   0   6     9265.37    10466.60    242.03 o 
 -12   0   6     3675.91     3520.00    121.01 o 
 -10   0   6     9714.78     9152.43    188.95 o 
  -8   0   6      136.57       91.12     17.22 o 
  -6   0   6     7847.11     8414.01    130.57 o 
  -4   0   6    37507.18    38076.05    274.82 o 
  -2   0   6      121.09      189.26     16.74 o 
   0   0   6     2781.36     2462.33     47.11 o 
   2   0   6    25718.84    24724.99    343.29 o 
   4   0   6     3547.35     3425.65     87.35 o 
   6   0   6    20767.71    21652.20    224.85 o 
   8   0   6       56.28      173.77     22.59 o 
  10   0   6       48.50       88.03     23.75 o 
  12   0   6      574.30      484.04     54.78 o 
  14   0   6      125.81       82.57     37.15 o 
  16   0   6       26.98       19.38     33.66 o 
  18   0   6    17080.07    17615.93    321.09 o 
  20   0   6     1960.83     1719.45    123.84 o 
  22   0   6      158.35      174.22     59.17 o 
  24   0   6     1343.43     1198.57    112.98 o 
  26   0   6     1488.53     1686.57    140.73 o 
  28   0   6      108.31       27.05     60.45 o 
 -35   1   6      735.78      790.69    108.06 o 
 -33   1   6     1123.54      935.87    107.96 o 
 -31   1   6       60.30       54.77     97.66 o 
 -29   1   6      384.73      303.11     67.94 o 
 -27   1   6     1244.22     1024.29     99.78 o 
 -25   1   6       89.17       69.18     44.96 o 
 -23   1   6     5889.81     5962.94    172.46 o 
 -21   1   6     3654.91     3655.40    130.58 o 
 -19   1   6      374.59      466.62     39.44 o 
 -17   1   6     2657.41     2906.07     74.95 o 
 -15   1   6     6383.42     6460.10    131.68 o 
 -13   1   6     4776.43     4567.21     85.29 o 
 -11   1   6     2112.68     1786.55     51.36 o 
  -9   1   6      834.96      791.08     33.02 o 
  -7   1   6    34761.11    35607.57    246.93 o 
  -5   1   6    17533.92    17569.77    141.88 o 
  -3   1   6    60945.70    64430.25    393.00 o 
  -1   1   6     2580.23     2657.64     53.12 o 
   1   1   6       25.69       12.34     13.84 o 
   3   1   6       32.71       17.87     10.81 o 
   5   1   6       18.98       27.35     11.87 o 
   7   1   6    28129.27    29746.82    213.71 o 
   9   1   6     3521.89     3855.67     74.75 o 
  11   1   6     1238.17     1456.71     69.25 o 
  13   1   6      691.87      531.62     64.04 o 
  15   1   6      102.07      114.04     29.47 o 
  17   1   6     3990.93     3992.66    131.46 o 
  19   1   6      235.42      269.49     41.60 o 
  21   1   6      502.95      437.13     49.49 o 
  23   1   6       54.90       -7.90     31.42 o 
  25   1   6        5.33      -47.97     47.97 o 
  27   1   6       64.50       56.34     47.91 o 
 -34   2   6      400.81      314.30     77.37 o 
 -32   2   6       11.38       42.34     54.78 o 
 -30   2   6       10.61      -23.80     41.83 o 
 -28   2   6       78.18       67.74     72.18 o 
 -26   2   6     2281.16     2126.66    180.46 o 
 -24   2   6     2488.37     2656.30    260.07 o 
 -22   2   6      871.18      585.24     73.38 o 
 -20   2   6       84.48       88.77     29.12 o 
 -18   2   6     1257.43     1225.02     67.66 o 
 -16   2   6      462.80      555.03     45.21 o 
 -14   2   6     4000.57     4279.93     97.68 o 
 -12   2   6       66.37       58.02     22.00 o 
 -10   2   6      182.16      183.31     23.83 o 
  -8   2   6     1874.94     1982.32     54.94 o 
  -6   2   6    10899.65    11661.61    132.88 o 
  -4   2   6     2300.52     2518.57     58.26 o 
  -2   2   6     8796.10     9528.25    116.07 o 
   0   2   6     1476.39     1740.00     49.35 o 
   2   2   6      675.75      680.29     37.76 o 
   4   2   6      283.25      216.24     24.38 o 
   6   2   6     2490.60     2330.95     71.17 o 
   8   2   6       90.07      101.19     26.65 o 
  10   2   6      372.04      346.95     41.65 o 
  12   2   6     3533.86     3668.20    111.49 o 
  14   2   6     2188.02     2161.64     88.84 o 
  16   2   6      775.14      673.79     61.69 o 
  18   2   6      493.63      529.15     59.91 o 
  20   2   6       95.09       91.20     41.93 o 
  22   2   6       47.77       41.91     38.26 o 
  24   2   6      195.57      222.42     55.56 o 
  26   2   6       87.18      141.64     55.12 o 
 -31   3   6      702.32      702.47    135.87 o 
 -29   3   6      280.40      238.96     69.01 o 
 -27   3   6      577.13      706.74     97.54 o 
 -25   3   6      342.45      330.90     69.50 o 
 -23   3   6      436.83      528.13    118.89 o 
 -21   3   6      203.07      228.04    124.20 o 
 -19   3   6     3145.85     3371.85    141.81 o 
 -17   3   6      649.17      708.98     79.52 o 
 -15   3   6     2691.95     2725.27    119.34 o 
 -13   3   6     1864.34     1839.15     84.77 o 
 -11   3   6     2508.54     2388.22     85.58 o 
  -9   3   6      241.33      246.12     37.54 o 
  -7   3   6     1923.76     1928.45    110.76 o 
  -5   3   6       27.63       12.12     21.63 o 
  -3   3   6      455.60      587.38     49.15 o 
  -1   3   6     3678.50     3680.41     97.01 o 
   1   3   6      166.95      118.00     35.32 o 
   3   3   6     3132.08     3120.97     91.70 o 
   5   3   6       17.90      -18.38     23.99 o 
   7   3   6     1555.76     1637.65     77.66 o 
   9   3   6     1089.43     1068.56     71.57 o 
  11   3   6     1992.46     2013.70     98.33 o 
  13   3   6       22.85       41.97     33.02 o 
  15   3   6      223.31      101.17     39.52 o 
  17   3   6     1237.43     1179.12     86.57 o 
  19   3   6       18.18       22.73     38.56 o 
  21   3   6      844.39      787.34     98.36 o 
  23   3   6      348.60      435.47     89.14 o 
 -28   4   6      153.36       90.17     71.30 o 
 -26   4   6       67.17       68.67     60.45 o 
 -24   4   6      457.42      572.48     88.23 o 
 -22   4   6      504.12      546.89     89.74 o 
 -20   4   6     1721.84     1835.62    139.40 o 
 -18   4   6     5736.68     5820.68    334.94 o 
 -16   4   6      882.33     1113.41    138.39 o 
 -14   4   6      927.28      894.88     74.81 o 
 -12   4   6     7397.70     7251.67    166.58 o 
 -10   4   6      584.53      567.90     58.89 o 
  -8   4   6       63.81       59.10     32.07 o 
  -6   4   6      748.79      733.61     65.28 o 
  -4   4   6      570.73      543.99     63.44 o 
  -2   4   6     7084.52     7077.05    202.94 o 
   0   4   6     5499.83     5751.41    139.94 o 
   2   4   6      534.76      610.97     58.30 o 
   4   4   6     4895.30     4827.19    129.87 o 
   6   4   6       50.05       -9.49     39.77 o 
   8   4   6      348.14      384.36     82.09 o 
  10   4   6     3072.16     3111.61    111.72 o 
  12   4   6     1540.63     1613.42     96.86 o 
  14   4   6       12.16      -11.78     46.47 o 
  16   4   6      452.38      546.97     86.62 o 
  18   4   6      835.57      711.22    161.35 o 
  20   4   6      899.21      787.65    159.23 o 
 -21   5   6      560.13      701.36     83.34 o 
 -19   5   6       95.39       51.86     63.27 o 
 -17   5   6        8.07       20.95     42.76 o 
 -15   5   6      366.81      489.91     66.59 o 
 -13   5   6      395.05      473.02     65.17 o 
 -11   5   6     1532.99     1308.07    107.15 o 
  -9   5   6      981.82     1044.33     85.33 o 
  -7   5   6     3432.29     3607.23    177.19 o 
  -5   5   6     1187.79     1011.32     82.98 o 
  -3   5   6      698.38      741.69     71.81 o 
  -1   5   6      830.32      973.20     81.05 o 
   1   5   6     1740.79     1613.69    111.05 o 
   3   5   6      370.13      282.77     65.29 o 
   5   5   6       39.21       50.82     46.47 o 
   7   5   6      807.78      978.72    161.35 o 
   9   5   6     1068.76     1116.72    174.09 o 
  11   5   6      714.93      709.10    150.74 o 
  13   5   6      895.59      749.43    157.11 o 
  -8   6   6      311.18      323.71     81.06 o 
  -6   6   6      269.13      395.07    108.28 o 
  -4   6   6      134.42      235.66    110.40 o 
  -2   6   6      237.02      307.84    125.26 o 
   0   6   6       17.69       61.57     93.41 o 
 -35   1   7      386.84      353.51     79.56 o 
 -33   1   7      269.57      316.83     72.01 o 
 -31   1   7      630.12      525.85    101.91 o 
 -29   1   7     1947.38     2231.09    144.09 o 
 -27   1   7     5950.28     5753.00    186.08 o 
 -25   1   7     2592.70     2569.51    152.86 o 
 -23   1   7     1999.31     1955.01    110.15 o 
 -21   1   7     2084.48     1998.27     70.55 o 
 -19   1   7     3847.84     3697.19     89.59 o 
 -17   1   7    13593.70    13076.87    170.69 o 
 -15   1   7      218.04      107.64     21.85 o 
 -13   1   7     1148.68     1290.85     47.91 o 
 -11   1   7    16044.15    16256.53    151.06 o 
  -9   1   7    29665.42    31509.31    232.22 o 
  -7   1   7     8096.29     8487.54     91.38 o 
  -5   1   7    10787.81    10845.57    113.34 o 
  -3   1   7      181.17      283.17     13.91 o 
  -1   1   7    22072.46    22792.94    154.15 o 
   1   1   7    15189.04    15600.06    170.48 o 
   3   1   7     6828.27     6868.57    112.77 o 
   5   1   7     3825.28     3990.71     63.12 o 
   7   1   7     3183.97     3046.72     58.46 o 
   9   1   7    10331.24    10630.35    118.65 o 
  11   1   7     4811.07     4855.39     98.30 o 
  13   1   7     1479.13     1633.57     69.56 o 
  15   1   7      261.51      298.88     37.49 o 
  17   1   7     4835.39     4751.91    161.49 o 
  19   1   7      697.89      667.35     58.83 o 
  21   1   7     2054.79     1783.57    168.69 o 
  23   1   7     2029.27     1916.57    101.20 o 
  25   1   7      770.86      646.56     77.60 o 
 -34   2   7     1264.47     1346.42    133.51 o 
 -32   2   7     1457.34     1621.67    138.09 o 
 -30   2   7     4005.43     4017.37    174.12 o 
 -28   2   7     5121.53     5218.23    192.14 o 
 -26   2   7     2411.61     2641.56    133.58 o 
 -24   2   7     4044.46     4020.17    153.74 o 
 -22   2   7      106.07      162.99     52.29 o 
 -20   2   7    10317.23    10699.56    174.02 o 
 -18   2   7     6544.13     6544.89    338.63 o 
 -16   2   7     7963.18     7742.71    137.50 o 
 -14   2   7     4448.78     4125.06    126.10 o 
 -12   2   7    11587.75    11217.16    139.60 o 
 -10   2   7    15332.79    14914.66    161.03 o 
  -8   2   7    17331.17    17311.30    172.74 o 
  -6   2   7    15379.42    14137.12    149.63 o 
  -4   2   7     5840.38     6282.96     92.68 o 
  -2   2   7    44273.02    46140.55    335.13 o 
   0   2   7    11878.24    11842.18    134.64 o 
   2   2   7      553.16      453.78     31.74 o 
   4   2   7      979.64      927.81     43.73 o 
   6   2   7    10652.45    10387.88    157.79 o 
   8   2   7     6447.29     6084.41    145.56 o 
  10   2   7     5369.36     5170.71    172.40 o 
  12   2   7    12845.54    12547.88    230.02 o 
  14   2   7    16021.76    15977.18    292.54 o 
  16   2   7     2459.51     2365.75    132.27 o 
  18   2   7      806.27      901.84     74.23 o 
  20   2   7     1753.29     1634.66    154.64 o 
  22   2   7     2400.73     2452.12    122.42 o 
  24   2   7       67.05       44.58     58.55 o 
 -31   3   7       85.19      239.90     74.34 o 
 -29   3   7      166.96      185.77     67.55 o 
 -27   3   7       55.55       22.80     53.08 o 
 -25   3   7     7857.08     7290.43    480.87 o 
 -23   3   7     2291.73     2118.04    136.86 o 
 -21   3   7       57.04       87.55     60.51 o 
 -19   3   7     4916.85     5049.83    424.61 o 
 -17   3   7     1498.30     1639.10     87.63 o 
 -15   3   7     1697.77     1518.02     85.19 o 
 -13   3   7     1971.63     2145.68     71.40 o 
 -11   3   7     1200.23     1315.05     64.03 o 
  -9   3   7      579.31      560.63     45.35 o 
  -7   3   7     1192.08     1240.97     60.88 o 
  -5   3   7     3404.86     3211.59     94.08 o 
  -3   3   7     8688.88     8471.43    250.59 o 
  -1   3   7    12756.81    12925.32    213.23 o 
   1   3   7     1136.96     1187.90     67.27 o 
   3   3   7     6001.83     5764.44    124.24 o 
   5   3   7      977.15      879.86     61.25 o 
   7   3   7     1277.31     1184.42     89.02 o 
   9   3   7     2268.56     2283.59     90.94 o 
  11   3   7       99.93      143.35     38.20 o 
  13   3   7       51.90        9.74     32.62 o 
  15   3   7      660.34      578.92     78.72 o 
  17   3   7     3229.18     3181.48    151.44 o 
  19   3   7     1171.82     1267.41    146.49 o 
  21   3   7      555.86      583.76    136.94 o 
  23   3   7     1495.96     1646.59    148.31 o 
 -28   4   7       52.88       52.38     63.72 o 
 -26   4   7      169.21      138.83     69.01 o 
 -24   4   7      215.85      148.99     63.16 o 
 -22   4   7      176.51      192.00     49.88 o 
 -20   4   7      236.46      213.71     51.61 o 
 -18   4   7       13.60       83.00     40.26 o 
 -16   4   7        1.25        8.25     34.72 o 
 -14   4   7     1009.82     1030.02    113.01 o 
 -12   4   7      988.47      834.28     85.55 o 
 -10   4   7      243.37      206.92     42.03 o 
  -8   4   7     2158.89     2094.67     94.76 o 
  -6   4   7      219.19      202.34     40.51 o 
  -4   4   7      220.48      198.04     40.84 o 
  -2   4   7        3.91      -22.71     28.62 o 
   0   4   7      109.13       80.59     35.05 o 
   2   4   7     3774.31     3977.33    118.40 o 
   4   4   7      419.40      390.11     98.71 o 
   6   4   7      745.86      790.46     86.10 o 
   8   4   7      309.45      212.78     59.54 o 
  10   4   7      204.79      159.24    114.64 o 
  12   4   7       34.00      116.85     55.37 o 
  14   4   7       81.57       70.57     52.02 o 
  16   4   7      301.52      227.55     68.85 o 
  18   4   7      829.55      602.14    162.41 o 
 -21   5   7     2253.76     2156.68    130.72 o 
 -19   5   7     1207.51     1341.84    130.12 o 
 -17   5   7       11.56       18.05     74.31 o 
 -15   5   7      272.41      330.66     60.82 o 
 -13   5   7     1303.15     1269.29    100.51 o 
 -11   5   7      516.24      544.65     67.56 o 
  -9   5   7     2775.00     2991.28    130.13 o 
  -7   5   7     2012.52     2011.81    112.84 o 
  -5   5   7     1588.30     1376.70    171.97 o 
  -3   5   7      974.14     1021.96    103.45 o 
  -1   5   7      255.42      286.85     67.70 o 
   1   5   7     2052.24     2074.87    141.79 o 
   3   5   7     2685.91     2555.91    260.07 o 
   5   5   7     1091.27      864.52    100.66 o 
   7   5   7      724.39      781.17     97.94 o 
   9   5   7     1154.05     1074.26    178.34 o 
  11   5   7      365.37      335.44    123.14 o 
  13   5   7      445.21      299.35    131.63 o 
  -8   6   7     2239.94     2213.06    160.80 o 
  -6   6   7     1201.31     1168.80    123.94 o 
  -4   6   7      862.87      976.13    150.74 o 
  -2   6   7      252.36      154.98    106.15 o 
 -36   0   8      698.39      783.40    154.98 o 
 -34   0   8        9.32       65.81     80.68 o 
 -32   0   8       64.69      167.72     80.68 o 
 -30   0   8       12.99       42.46     63.69 o 
 -28   0   8      613.58      622.05    108.28 o 
 -26   0   8     3067.17     3154.84    182.58 o 
 -24   0   8     7268.72     6589.92    248.40 o 
 -22   0   8     8808.17     8787.24    188.95 o 
 -20   0   8    14792.70    15064.26    228.82 o 
 -18   0   8     3295.31     3020.15    100.84 o 
 -16   0   8     1235.80     1269.83    108.28 o 
 -14   0   8     3111.15     3063.55    118.89 o 
 -12   0   8    11636.25    11045.16    155.24 o 
 -10   0   8      155.87      187.94     38.21 o 
  -8   0   8    11992.70    11912.21    124.68 o 
  -6   0   8     3261.44     2860.62     53.25 o 
  -4   0   8     5679.46     5952.69     76.89 o 
  -2   0   8      424.48      386.88     24.65 o 
   0   0   8     2945.41     2784.09     78.38 o 
   2   0   8    16481.62    16198.99    164.55 o 
   4   0   8    21219.02    20644.40    201.07 o 
   6   0   8      628.75      572.93     36.97 o 
   8   0   8       31.74       27.38     16.74 o 
  10   0   8     1300.34     1410.14    177.27 o 
  12   0   8      705.10      736.07     70.37 o 
  14   0   8       18.85       37.46     43.52 o 
  16   0   8      394.47      368.61     61.96 o 
  18   0   8     4655.53     4933.54    196.38 o 
  20   0   8      983.67      871.62     94.54 o 
  22   0   8     3264.04     3318.87    157.63 o 
  24   0   8      651.76      857.13    130.57 o 
  26   0   8      237.92      240.97     76.56 o 
 -35   1   8     1810.36     1688.43    143.31 o 
 -33   1   8      149.18       87.04     81.74 o 
 -31   1   8        6.74        0.00     44.96 o 
 -29   1   8     1662.27     1549.54    118.57 o 
 -27   1   8     2000.19     2031.65    239.90 o 
 -25   1   8      551.70      663.37    110.40 o 
 -23   1   8      490.03      582.36     88.11 o 
 -21   1   8     1356.84     1398.86     66.05 o 
 -19   1   8      316.22      342.51     37.15 o 
 -17   1   8     2640.87     2729.32     74.53 o 
 -15   1   8       57.78      105.53     21.57 o 
 -13   1   8     9625.27     9348.30    112.94 o 
 -11   1   8     8864.60    10011.55    122.57 o 
  -9   1   8     4468.99     4430.11     67.18 o 
  -7   1   8       30.88      130.28     25.35 o 
  -5   1   8     2959.77     2653.10     49.21 o 
  -3   1   8     2972.81     3382.11     58.06 o 
  -1   1   8     6588.24     6203.93     65.83 o 
   1   1   8      418.51      528.53     24.89 o 
   3   1   8     6244.85     6501.41     80.10 o 
   5   1   8     8306.97     7988.35     94.69 o 
   7   1   8     1559.49     1599.00     61.53 o 
   9   1   8      210.10      236.30     26.47 o 
  11   1   8      669.48      764.61     53.01 o 
  13   1   8     1651.85     1568.37     72.42 o 
  15   1   8      171.04      167.94     33.64 o 
  17   1   8      877.28     1108.24     70.24 o 
  19   1   8      775.00      620.00     78.58 o 
  21   1   8       83.66       52.79     35.32 o 
  23   1   8      142.59      155.97     50.89 o 
  25   1   8       55.08       13.23     40.51 o 
 -34   2   8      129.43      153.97    124.20 o 
 -32   2   8       15.42       26.40     53.28 o 
 -30   2   8      137.16      104.80     57.08 o 
 -28   2   8       27.38      113.32     51.39 o 
 -26   2   8        8.44       59.45     48.04 o 
 -24   2   8     1427.37     1661.80    117.78 o 
 -22   2   8        8.85       -6.98     26.18 o 
 -20   2   8      294.66      228.90     79.97 o 
 -18   2   8     1673.71     1736.54     70.22 o 
 -16   2   8      388.82      444.89     42.77 o 
 -14   2   8      161.26      153.06     25.19 o 
 -12   2   8     4356.02     4489.17     93.77 o 
 -10   2   8      864.34     1075.80     47.27 o 
  -8   2   8      124.15      105.61     27.43 o 
  -6   2   8     2872.92     2995.42     64.27 o 
  -4   2   8      294.66      336.62     27.88 o 
  -2   2   8     1466.97     1594.72     48.13 o 
   0   2   8      630.70      675.78     37.51 o 
   2   2   8       51.61       47.59     15.63 o 
   4   2   8      419.81      420.55     29.93 o 
   6   2   8       60.18       68.92     25.80 o 
   8   2   8     2488.00     2420.61     71.35 o 
  10   2   8       22.46       26.30     23.51 o 
  12   2   8      301.15      288.38     38.73 o 
  14   2   8     1056.22     1053.40     74.48 o 
  16   2   8      739.02      678.46     66.32 o 
  18   2   8     1029.17      882.33     76.55 o 
  20   2   8       80.95       22.20     82.80 o 
  22   2   8       18.75      -48.61     49.87 o 
  24   2   8      362.47      242.46     73.38 o 
 -33   3   8       80.14        6.37     95.54 o 
 -31   3   8       34.42       72.18     60.05 o 
 -29   3   8      241.48      288.22     74.21 o 
 -27   3   8      451.10      387.46     76.00 o 
 -25   3   8        6.08       30.70     48.36 o 
 -23   3   8      260.61      150.47     72.18 o 
 -21   3   8      168.13      214.82     63.96 o 
 -19   3   8      687.96      729.47     55.16 o 
 -17   3   8     1577.75     1512.33     73.43 o 
 -15   3   8     3064.96     3200.76     87.94 o 
 -13   3   8      618.91      634.60     47.84 o 
 -11   3   8      561.23      553.83     44.02 o 
  -9   3   8      568.43      498.61     41.84 o 
  -7   3   8     1889.27     1818.29     91.01 o 
  -5   3   8      594.61      545.88     41.97 o 
  -3   3   8      764.85      761.01     52.68 o 
  -1   3   8      137.12      163.75     30.95 o 
   1   3   8      900.41      952.13     62.20 o 
   3   3   8      175.55      192.39     35.22 o 
   5   3   8      312.40      292.12     50.34 o 
   7   3   8        8.47       24.82     29.35 o 
   9   3   8      797.57      833.54     85.53 o 
  11   3   8      545.33      468.89    149.67 o 
  13   3   8      897.57      703.95     95.54 o 
  15   3   8      198.34      117.16     56.28 o 
  17   3   8      105.74       39.52     51.52 o 
  19   3   8      389.10      527.54    125.26 o 
  21   3   8      898.82     1031.98    177.27 o 
 -28   4   8      303.59      210.73     75.27 o 
 -26   4   8      921.30      948.14    119.95 o 
 -24   4   8      802.96      757.61    123.03 o 
 -22   4   8      846.61      850.37     80.09 o 
 -20   4   8     1120.09     1153.29     89.36 o 
 -18   4   8     2770.19     2734.42    213.69 o 
 -16   4   8     2745.53     2512.00    104.93 o 
 -14   4   8      293.65      379.81     54.45 o 
 -12   4   8     1710.50     1589.46     92.74 o 
 -10   4   8       31.32       24.35     29.87 o 
  -8   4   8     1206.95     1120.67    152.19 o 
  -6   4   8     4593.71     4583.87    126.65 o 
  -4   4   8     3207.25     3136.22    106.10 o 
  -2   4   8     1791.28     1740.67    209.12 o 
   0   4   8     1450.66     1287.33    102.50 o 
   2   4   8     2789.15     2827.77    130.57 o 
   4   4   8     2071.01     2236.01    198.50 o 
   6   4   8      570.94      742.22     86.10 o 
   8   4   8      878.73     1011.68    194.26 o 
  10   4   8      889.00      850.76    118.89 o 
  12   4   8      759.44      732.05     93.30 o 
  14   4   8      266.21      246.54     69.37 o 
  16   4   8       42.84       27.03     58.32 o 
  18   4   8      338.88      257.36    100.84 o 
 -21   5   8        5.77      -13.04     44.80 o 
 -19   5   8      751.73      789.90     83.98 o 
 -17   5   8      655.25      578.93     81.22 o 
 -15   5   8     1705.38     1537.06    129.08 o 
 -13   5   8      902.68      809.85     98.12 o 
 -11   5   8     1305.80     1554.89    127.50 o 
  -9   5   8     1925.03     2235.58    150.20 o 
  -7   5   8     1054.13      968.18    174.09 o 
  -5   5   8      323.57      265.82     64.26 o 
  -3   5   8      141.57      145.55     59.68 o 
  -1   5   8       77.49       59.93     51.52 o 
   1   5   8      180.51      243.32     63.14 o 
   3   5   8      101.99       95.69     70.06 o 
   5   5   8      444.99      562.71     87.04 o 
   7   5   8      279.40      149.26     65.29 o 
   9   5   8      939.36      915.75    272.81 o 
  11   5   8      174.88      121.01     99.78 o 
 -37   1   9       38.41       11.87     60.12 o 
 -35   1   9      285.06      374.86     81.07 o 
 -33   1   9      962.31      887.98    102.76 o 
 -31   1   9     1391.68     1512.62    123.84 o 
 -29   1   9       79.09       36.24     43.81 o 
 -27   1   9     1756.99     1707.18    119.84 o 
 -25   1   9     5624.90     5620.91    173.39 o 
 -23   1   9     3802.21     3399.77    101.77 o 
 -21   1   9      708.55      715.30     53.03 o 
 -19   1   9     2811.39     2469.35    120.54 o 
 -17   1   9    11806.35    12238.77    175.27 o 
 -15   1   9     7099.05     7856.46     88.30 o 
 -13   1   9     4495.72     4646.73     77.51 o 
 -11   1   9     1073.30     1010.66     38.65 o 
  -9   1   9     2295.56     2260.55     47.44 o 
  -7   1   9      249.12      181.54     13.42 o 
  -5   1   9    24825.89    25490.35    201.02 o 
  -3   1   9     9725.92    10232.96    113.49 o 
  -1   1   9    13576.86    13634.32    140.06 o 
   1   1   9     6562.73     6470.09     76.48 o 
   3   1   9     1886.52     1646.12     41.50 o 
   5   1   9     8545.20     9055.97    104.85 o 
   7   1   9     1962.81     1959.15     45.00 o 
   9   1   9     1231.65     1222.47     50.63 o 
  11   1   9      642.17      680.19     48.61 o 
  13   1   9     1866.34     2074.10     77.97 o 
  15   1   9     1148.17     1234.03     86.17 o 
  17   1   9     5418.86     5599.47    131.55 o 
  19   1   9      187.31      152.78     39.15 o 
  21   1   9      160.05      176.42     54.30 o 
  23   1   9     1420.63     1590.79    114.34 o 
 -34   2   9     2934.18     3229.30    217.61 o 
 -32   2   9     2799.07     2496.16    384.27 o 
 -30   2   9     2338.78     2461.94    159.11 o 
 -28   2   9     3219.56     3146.91    148.53 o 
 -26   2   9      401.34      377.98     66.79 o 
 -24   2   9     5406.41     5694.94    180.85 o 
 -22   2   9     1439.46     1347.70     76.77 o 
 -20   2   9      877.52      861.43     68.68 o 
 -18   2   9      980.91      909.61     70.78 o 
 -16   2   9     7784.29     7611.76    134.52 o 
 -14   2   9    19529.08    18976.01    196.60 o 
 -12   2   9     5099.78     5245.64     93.07 o 
 -10   2   9     6117.00     5703.02     93.45 o 
  -8   2   9    39106.22    40176.44    308.49 o 
  -6   2   9    37729.91    37316.81    398.98 o 
  -4   2   9      723.29      614.95     35.64 o 
  -2   2   9     1976.22     1662.98     60.57 o 
   0   2   9     3543.12     3491.65     62.11 o 
   2   2   9      394.66      469.79     33.27 o 
   4   2   9     2264.05     2147.33     55.00 o 
   6   2   9     6482.49     6349.08     97.75 o 
   8   2   9    10957.83    10376.99    150.06 o 
  10   2   9    14960.69    15063.46    193.26 o 
  12   2   9     2750.01     3055.87    111.12 o 
  14   2   9     1801.06     1712.31    109.82 o 
  16   2   9     2478.55     2368.91    139.06 o 
  18   2   9     1009.72     1178.49    116.34 o 
  20   2   9      375.21      310.39     73.39 o 
  22   2   9      237.67      211.76     75.71 o 
 -33   3   9      227.74      236.08    139.06 o 
 -31   3   9     1256.82     1127.59    123.52 o 
 -29   3   9     1485.80     1548.45    132.70 o 
 -27   3   9      157.94       71.38     55.00 o 
 -25   3   9     1117.66     1170.32    141.18 o 
 -23   3   9      969.07      973.10     97.44 o 
 -21   3   9       64.62       80.15     30.24 o 
 -19   3   9     9168.26     9643.89    159.25 o 
 -17   3   9     3065.80     2959.43     86.75 o 
 -15   3   9      624.75      618.33     49.15 o 
 -13   3   9     3125.91     3223.36     86.62 o 
 -11   3   9     1255.05     1211.91     62.25 o 
  -9   3   9      825.41      863.27     60.67 o 
  -7   3   9     1442.01     1391.67     62.14 o 
  -5   3   9      896.25      930.36     53.90 o 
  -3   3   9     2782.99     2802.15    125.56 o 
  -1   3   9     7116.83     7029.46    123.19 o 
   1   3   9     1143.60     1272.78     76.73 o 
   3   3   9     2971.80     3225.57    129.68 o 
   5   3   9     3031.10     3250.40    430.98 o 
   7   3   9       42.79        9.34     36.73 o 
   9   3   9     3609.17     3632.02    148.05 o 
  11   3   9     1076.40     1208.55    211.24 o 
  13   3   9       41.62       43.47     48.63 o 
  15   3   9     1672.95     1773.94    137.06 o 
  17   3   9       87.97       72.05     58.60 o 
  19   3   9      263.19      268.35     74.88 o 
 -28   4   9      199.06      365.69     69.30 o 
 -26   4   9      567.26      605.27    101.63 o 
 -24   4   9       42.15       32.29     51.44 o 
 -22   4   9      153.42      107.85     45.74 o 
 -20   4   9       18.03       38.49     39.07 o 
 -18   4   9        6.03      -33.81     33.81 o 
 -16   4   9       65.24       56.10     61.34 o 
 -14   4   9       27.94      -14.07     32.95 o 
 -12   4   9      944.38      864.08     70.49 o 
 -10   4   9     1071.61      959.69     72.97 o 
  -8   4   9      110.19       93.41     48.83 o 
  -6   4   9        7.13       20.44     37.73 o 
  -4   4   9       32.16       22.50     38.86 o 
  -2   4   9       75.47       50.29     43.23 o 
   0   4   9     2205.18     1919.73    129.05 o 
   2   4   9      697.09      604.90    111.46 o 
   4   4   9        1.73        2.88     43.36 o 
   6   4   9      608.90      512.42     76.43 o 
   8   4   9       24.90       81.61     49.41 o 
  10   4   9      116.40       78.70     52.29 o 
  12   4   9       98.68      184.68     63.72 o 
  14   4   9     1133.62     1153.04    289.80 o 
  16   4   9       52.63      108.28     76.43 o 
 -21   5   9       36.60       13.46     57.78 o 
 -19   5   9       49.76       55.43     55.00 o 
 -17   5   9     2109.47     2349.10    160.61 o 
 -15   5   9      772.20      790.29    101.12 o 
 -13   5   9      736.23      598.08     87.58 o 
 -11   5   9     1178.69     1369.73    230.35 o 
  -9   5   9     3496.72     3455.79    161.11 o 
  -7   5   9     1011.14     1236.98    115.99 o 
  -5   5   9      143.01      194.77     57.67 o 
  -3   5   9     1244.47     1338.41    117.31 o 
  -1   5   9      269.25      282.82     70.73 o 
   1   5   9     1369.09     1177.34    125.26 o 
   3   5   9     2330.49     2272.15    153.23 o 
   5   5   9      848.65      972.81    108.65 o 
   7   5   9       34.98       -3.01     53.98 o 
   9   5   9      255.77      285.77     75.27 o 
 -36   0  10        7.25      -59.45     78.55 o 
 -34   0  10       24.73       44.58     76.43 o 
 -32   0  10      215.70      118.89     80.68 o 
 -30   0  10     2014.83     1810.95    184.70 o 
 -28   0  10     3571.23     3532.74    203.81 o 
 -26   0  10    20684.25    20803.69    484.05 o 
 -24   0  10    10518.45    10653.88    204.62 o 
 -22   0  10     1850.82     1789.64    192.14 o 
 -20   0  10     4629.69     4512.59    122.99 o 
 -18   0  10    11967.99    12510.11    252.64 o 
 -16   0  10     1957.58     2325.64     64.59 o 
 -14   0  10     1518.10     1383.66     49.91 o 
 -12   0  10     2325.69     2296.94    114.64 o 
 -10   0  10     2558.29     2849.53     75.96 o 
  -8   0  10       88.64      103.03     16.71 o 
  -6   0  10       26.44       17.23     11.53 o 
  -4   0  10     9058.06     8851.43    125.49 o 
  -2   0  10    14356.07    13688.54    147.76 o 
   0   0  10    19058.11    19196.69    193.21 o 
   2   0  10     2572.23     2515.22     62.94 o 
   4   0  10    23746.01    25011.49    244.24 o 
   6   0  10       61.94      104.98     24.27 o 
   8   0  10     1457.90     1455.79    186.83 o 
  10   0  10     1166.06     1219.08     88.56 o 
  12   0  10       63.47       52.87     71.12 o 
  14   0  10     1260.58     1328.83    103.06 o 
  16   0  10     9308.73     9903.36    245.03 o 
  18   0  10       51.38       56.26     51.04 o 
  20   0  10      568.74      647.37    125.26 o 
  22   0  10     1369.11     1174.53    176.21 o 
 -37   1  10     1580.82     1783.14    150.82 o 
 -35   1  10       89.12      141.33     64.75 o 
 -33   1  10      179.12      195.02     64.08 o 
 -31   1  10     2428.43     2079.70    140.31 o 
 -29   1  10      227.59      272.20    121.01 o 
 -27   1  10      102.32       38.71     83.86 o 
 -25   1  10      404.41      400.99     63.79 o 
 -23   1  10      512.09      548.60     50.25 o 
 -21   1  10       70.76       49.34     64.75 o 
 -19   1  10      393.44      447.51     62.63 o 
 -17   1  10      382.51      404.06     29.58 o 
 -15   1  10    14302.72    14772.56    129.59 o 
 -13   1  10    11078.94    11288.46    104.14 o 
 -11   1  10     2014.62     1822.11     36.67 o 
  -9   1  10    18283.01    17636.18    132.01 o 
  -7   1  10     1296.99     1168.32     37.45 o 
  -5   1  10     1203.26     1435.59     42.11 o 
  -3   1  10    21085.48    21675.26    211.12 o 
  -1   1  10    11078.15    10897.33     98.95 o 
   1   1  10       11.31        3.56     11.39 o 
   3   1  10       81.47       59.82     18.70 o 
   5   1  10      828.51      793.77     45.78 o 
   7   1  10       77.40       69.21     18.79 o 
   9   1  10      322.63      325.23     43.15 o 
  11   1  10      699.44      733.74     72.63 o 
  13   1  10     3588.72     3441.67    114.61 o 
  15   1  10     7671.57     7275.74    144.12 o 
  17   1  10      424.73      326.29     57.06 o 
  19   1  10      645.01      677.70     75.17 o 
  21   1  10      308.57      377.25     65.51 o 
  23   1  10      556.32      569.01     76.66 o 
 -34   2  10        0.02       -1.45     56.81 o 
 -32   2  10      241.67      310.39     74.88 o 
 -30   2  10        4.71      -21.16     49.89 o 
 -28   2  10      927.49      783.31     93.75 o 
 -26   2  10     1259.16     1091.38    101.32 o 
 -24   2  10      413.45      368.12     47.76 o 
 -22   2  10     1507.31     1469.86     80.18 o 
 -20   2  10     2584.55     2660.45     78.75 o 
 -18   2  10      168.60      135.23     27.75 o 
 -16   2  10       16.11       15.60     20.66 o 
 -14   2  10      697.50      654.54     42.15 o 
 -12   2  10      174.52      178.13     26.97 o 
 -10   2  10      143.52      112.44     21.98 o 
  -8   2  10     1607.71     1819.76     52.78 o 
  -6   2  10    33741.80    34475.05    273.19 o 
  -4   2  10      352.86      407.12     25.32 o 
  -2   2  10     1097.85     1086.98     52.44 o 
   0   2  10     1916.55     1895.06     46.85 o 
   2   2  10     1171.43     1196.42     75.69 o 
   4   2  10       10.40       10.63     20.14 o 
   6   2  10      282.07      232.93     33.21 o 
   8   2  10     3688.71     3831.42     96.28 o 
  10   2  10      601.37      541.34     58.84 o 
  12   2  10     1594.83     1556.74     96.33 o 
  14   2  10      577.11      580.56     65.27 o 
  16   2  10      535.64      540.18     84.85 o 
  18   2  10       46.82       40.21     51.00 o 
  20   2  10       76.01       46.62     55.09 o 
  22   2  10      180.62      314.89    202.75 o 
 -33   3  10      373.30      455.12    166.66 o 
 -31   3  10        8.02       10.20     53.15 o 
 -29   3  10     1759.78     1859.94    145.62 o 
 -27   3  10       94.43        6.60     47.97 o 
 -25   3  10      848.09      991.01    101.32 o 
 -23   3  10      339.73      329.92     43.45 o 
 -21   3  10     4861.63     4782.74    114.20 o 
 -19   3  10      161.54       76.48     46.27 o 
 -17   3  10     3770.65     3793.14     98.09 o 
 -15   3  10     1638.51     1488.74     68.67 o 
 -13   3  10      237.87      243.56     43.82 o 
 -11   3  10      211.39      160.42     37.08 o 
  -9   3  10      221.13      254.61     34.63 o 
  -7   3  10     2541.22     2683.52     94.04 o 
  -5   3  10     2420.34     2209.87     86.39 o 
  -3   3  10     4073.20     4088.56    124.50 o 
  -1   3  10       69.68       56.25     29.63 o 
   1   3  10     2682.86     2559.29    130.36 o 
   3   3  10       49.25       80.39     55.20 o 
   5   3  10     4119.86     4204.54    153.84 o 
   7   3  10     1267.88     1102.59    192.14 o 
   9   3  10      514.61      496.51     74.34 o 
  11   3  10       10.05       -4.05     47.76 o 
  13   3  10     1793.74     1782.20    134.49 o 
  15   3  10      282.74      239.07     79.61 o 
  17   3  10      162.83      172.51     69.22 o 
  19   3  10      275.95      315.02    133.75 o 
 -28   4  10       15.80      -17.45     44.24 o 
 -26   4  10     1249.09     1301.84    132.51 o 
 -24   4  10      624.70      725.60     88.19 o 
 -22   4  10     1158.86     1202.02     92.94 o 
 -20   4  10     2820.83     2805.41    159.33 o 
 -18   4  10     1821.47     1929.83    134.88 o 
 -16   4  10       14.48      -24.23     37.73 o 
 -14   4  10     3105.75     3081.67    205.94 o 
 -12   4  10     1355.46     1518.11    115.99 o 
 -10   4  10     2660.33     2706.22    132.09 o 
  -8   4  10      319.47      344.16     63.00 o 
  -6   4  10     1850.64     1968.55    131.47 o 
  -4   4  10     6019.01     5798.15    296.16 o 
  -2   4  10     1705.46     1789.05    125.36 o 
   0   4  10       20.96       10.62     55.20 o 
   2   4  10     4701.55     4919.69    441.59 o 
   4   4  10     2313.67     2420.77    267.50 o 
   6   4  10     1269.19     1254.44    114.26 o 
   8   4  10     1880.90     1904.69    138.43 o 
  10   4  10      121.08      170.47     60.67 o 
  12   4  10       76.73      177.04     70.06 o 
  14   4  10        8.62       47.38     59.28 o 
 -21   5  10      306.48      313.83     75.71 o 
 -19   5  10       53.34       65.79     52.95 o 
 -17   5  10      215.51      175.47     62.69 o 
 -15   5  10      858.62      906.54    157.11 o 
 -13   5  10      765.37      725.00    100.84 o 
 -11   5  10       85.80      137.57     63.16 o 
  -9   5  10     1497.17     1516.22    127.83 o 
  -7   5  10      719.95      758.35     94.37 o 
  -5   5  10     1088.64     1000.68    196.38 o 
  -3   5  10      193.91      248.63     66.00 o 
  -1   5  10      645.99      714.91    147.55 o 
   1   5  10       18.67      -29.72     73.24 o 
   3   5  10       23.08       24.33     53.48 o 
   5   5  10      916.20      853.81    121.01 o 
   7   5  10      717.03      621.73     94.01 o 
 -37   1  11      184.72      222.30     72.01 o 
 -35   1  11      407.09      496.39    116.77 o 
 -33   1  11     1910.02     1756.25    135.01 o 
 -31   1  11      546.81      606.79     97.66 o 
 -29   1  11     1642.84     1734.32    124.57 o 
 -27   1  11      142.31      144.69     90.23 o 
 -25   1  11       42.79       -2.17     30.51 o 
 -23   1  11     2484.22     2580.31    211.24 o 
 -21   1  11     1109.46     1198.51    199.57 o 
 -19   1  11    10514.22    10321.27    159.22 o 
 -17   1  11      103.29       71.44     16.05 o 
 -15   1  11     2701.49     2420.38     48.84 o 
 -13   1  11     4736.40     4585.39     63.03 o 
 -11   1  11     4748.34     5141.56     68.58 o 
  -9   1  11       31.86       70.80     11.85 o 
  -7   1  11     8822.06     9303.62    110.03 o 
  -5   1  11      840.18      774.00     38.13 o 
  -3   1  11      400.29      330.99     41.06 o 
  -1   1  11      896.52      788.65     28.42 o 
   1   1  11     2776.27     2815.77     57.81 o 
   3   1  11     6526.29     6895.88     91.28 o 
   5   1  11        9.43        8.40     14.57 o 
   7   1  11     2202.29     2243.11     68.37 o 
   9   1  11     6704.40     6880.94    181.11 o 
  11   1  11     3390.98     3403.88    112.14 o 
  13   1  11      408.69      466.47     56.19 o 
  15   1  11      882.43     1012.86     82.49 o 
  17   1  11      335.94      257.79     94.36 o 
  19   1  11      439.13      489.58     69.00 o 
  21   1  11      263.85      247.05     96.26 o 
 -36   2  11      238.18      127.11     70.73 o 
 -34   2  11      792.14      953.91    112.11 o 
 -32   2  11     1952.21     2018.46    148.42 o 
 -30   2  11     1998.72     2169.54    148.53 o 
 -28   2  11      730.02      776.99     92.32 o 
 -26   2  11     1961.64     1983.92    129.85 o 
 -24   2  11       15.15       48.99     31.82 o 
 -22   2  11     5604.74     5775.41    134.22 o 
 -20   2  11      229.60      277.28     35.25 o 
 -18   2  11     2218.05     2196.09     71.46 o 
 -16   2  11     6846.49     6825.40    208.99 o 
 -14   2  11     4373.63     4555.42     89.63 o 
 -12   2  11     6213.20     6197.60    101.92 o 
 -10   2  11    21126.72    20460.36    247.29 o 
  -8   2  11     9331.75     8950.38    152.72 o 
  -6   2  11     2661.34     2589.03     62.42 o 
  -4   2  11     8430.89     8481.44    136.06 o 
  -2   2  11      906.24      799.75     53.63 o 
   0   2  11     3143.93     2910.41     74.88 o 
   2   2  11      271.34      274.29     33.08 o 
   4   2  11     4439.33     4517.57     99.44 o 
   6   2  11     6403.99     6483.32    122.42 o 
   8   2  11     2639.41     2508.66     81.79 o 
  10   2  11      426.07      433.95     56.28 o 
  12   2  11     2166.35     1890.20    107.77 o 
  14   2  11     1902.95     2050.03    115.08 o 
  16   2  11      105.75      132.05     73.16 o 
  18   2  11     2335.04     2428.33    165.27 o 
  20   2  11     1117.16     1392.16    138.01 o 
 -33   3  11     1259.18     1415.89    138.71 o 
 -31   3  11      124.39       20.05     96.60 o 
 -29   3  11      399.82      219.63     71.12 o 
 -27   3  11     2195.29     2426.86    119.27 o 
 -25   3  11       27.34       33.02     39.31 o 
 -23   3  11     1269.06     1393.40     77.39 o 
 -21   3  11    11207.49    10956.91    174.31 o 
 -19   3  11      930.27     1078.16     65.17 o 
 -17   3  11      233.13      350.28     41.13 o 
 -15   3  11     2401.49     2469.83     79.47 o 
 -13   3  11      180.95      203.28     39.75 o 
 -11   3  11       19.95       44.40     29.52 o 
  -9   3  11      217.93      205.70     39.85 o 
  -7   3  11       10.01      -19.40     25.30 o 
  -5   3  11    12698.87    12208.92    360.63 o 
  -3   3  11     4682.56     4998.27    190.01 o 
  -1   3  11      297.24      305.78     45.44 o 
   1   3  11     9603.61     9370.32    182.29 o 
   3   3  11     1403.19     1300.93     83.02 o 
   5   3  11      245.51      262.17     58.94 o 
   7   3  11     2092.81     2112.19    135.99 o 
   9   3  11      538.60      454.64     72.24 o 
  11   3  11        6.41       -1.93     56.26 o 
  13   3  11      104.92      154.98     63.05 o 
  15   3  11        5.05        0.88     53.48 o 
  17   3  11      299.34      303.56     80.30 o 
 -28   4  11     1052.63      803.61    105.09 o 
 -26   4  11      164.26      105.08     58.94 o 
 -24   4  11      275.78      329.29     76.17 o 
 -22   4  11       22.88       18.62     45.77 o 
 -20   4  11      337.37      274.93    110.40 o 
 -18   4  11        3.83       14.76     47.13 o 
 -16   4  11      326.73      362.31     66.22 o 
 -14   4  11      219.30      209.21     45.36 o 
 -12   4  11        2.98       -5.41     32.28 o 
 -10   4  11     1991.18     1907.31    129.07 o 
  -8   4  11       53.87       46.10     40.76 o 
  -6   4  11       16.10       25.48     46.71 o 
  -4   4  11      456.29      469.25    121.01 o 
  -2   4  11       98.17       58.28     61.57 o 
   0   4  11     2619.80     2294.38    143.56 o 
   2   4  11       48.32      -21.60     43.23 o 
   4   4  11       66.18       23.94     43.98 o 
   6   4  11      120.39      130.66     72.18 o 
   8   4  11       10.05      -30.18     48.63 o 
  10   4  11        0.28      -27.28     50.14 o 
  12   4  11      133.31       20.10     58.15 o 
  14   4  11      315.76      381.47     85.14 o 
 -21   5  11      188.16      137.68     66.00 o 
 -19   5  11      219.05      256.93     70.51 o 
 -17   5  11      673.83      730.89    148.61 o 
 -15   5  11     2747.16     2522.34    192.14 o 
 -13   5  11      707.85      708.84     94.54 o 
 -11   5  11      761.47      734.73     97.42 o 
  -9   5  11       51.86       18.95     47.51 o 
  -7   5  11      233.09      232.24     64.67 o 
  -5   5  11      555.99      515.75     86.21 o 
  -3   5  11      512.03      627.69     92.31 o 
  -1   5  11      905.72      923.97    113.58 o 
   1   5  11      174.42       49.69     87.04 o 
   3   5  11       23.23       70.01     56.62 o 
   5   5  11      115.02       21.09     66.88 o 
   7   5  11     2035.62     1973.81    154.28 o 
 -38   0  12     1197.15     1329.02    188.95 o 
 -36   0  12       27.46       23.35     84.92 o 
 -34   0  12      172.14      125.26     84.92 o 
 -32   0  12     1121.01     1435.18    167.72 o 
 -30   0  12    11105.96    10940.04    365.16 o 
 -28   0  12     4226.75     4184.52    212.30 o 
 -26   0  12      679.51      705.32    168.78 o 
 -24   0  12      260.08      321.35     47.95 o 
 -22   0  12     5586.78     5714.17    116.45 o 
 -20   0  12     8349.72     7454.96    129.59 o 
 -18   0  12     1475.97     1397.53     58.18 o 
 -16   0  12     4423.16     4312.86     89.20 o 
 -14   0  12    12059.17    12430.35    153.85 o 
 -12   0  12    20096.17    21031.84    209.91 o 
 -10   0  12      276.30      260.11     36.29 o 
  -8   0  12     4076.97     4247.81     74.09 o 
  -6   0  12      167.98      149.74     19.56 o 
  -4   0  12    17693.70    17815.67    182.70 o 
  -2   0  12    20416.53    21227.85    211.72 o 
   0   0  12    28265.59    28497.27    267.09 o 
   2   0  12    14486.77    14913.04    180.86 o 
   4   0  12      101.34       98.67     31.26 o 
   6   0  12     3284.24     3455.06     88.14 o 
   8   0  12     4779.62     4721.50    142.37 o 
  10   0  12     2142.11     2271.77    108.46 o 
  12   0  12      461.52      399.13     95.54 o 
  14   0  12     2178.15     2382.05    210.18 o 
  16   0  12      823.12      946.88    144.37 o 
  18   0  12      303.51      227.17     97.66 o 
  20   0  12     2161.51     2222.82    233.53 o 
 -37   1  12        6.66      -21.78     51.65 o 
 -35   1  12       25.54       15.10     53.79 o 
 -33   1  12      216.23      404.48     95.54 o 
 -31   1  12     1642.76     1675.12    125.86 o 
 -29   1  12     1434.12     1533.10    116.34 o 
 -27   1  12     3235.27     3243.73    136.59 o 
 -25   1  12       76.10       75.13     29.86 o 
 -23   1  12     4655.80     4565.22    113.01 o 
 -21   1  12      337.82      301.56     39.63 o 
 -19   1  12      822.79      880.28     48.27 o 
 -17   1  12     6135.59     6198.43    109.40 o 
 -15   1  12     2912.41     2669.64     50.85 o 
 -13   1  12      773.67      843.58     33.26 o 
 -11   1  12     9085.33     9077.18     90.11 o 
  -9   1  12     6420.34     5973.62    125.03 o 
  -7   1  12     3186.11     3208.99     65.26 o 
  -5   1  12     2897.29     2792.99     62.72 o 
  -3   1  12     2846.42     2709.45     64.73 o 
  -1   1  12      671.61      648.53     40.14 o 
   1   1  12     3089.90     3137.81     89.49 o 
   3   1  12       20.13       33.59     17.09 o 
   5   1  12       13.07        2.63     16.97 o 
   7   1  12     1077.70     1067.01     59.28 o 
   9   1  12     6595.25     6486.20    150.95 o 
  11   1  12    10602.38    10362.22    265.63 o 
  13   1  12     1032.36     1067.13     83.22 o 
  15   1  12      163.56       66.91     39.10 o 
  17   1  12     1229.20     1416.22    104.00 o 
  19   1  12     1130.52     1187.24    123.10 o 
  21   1  12        6.34      -43.98     50.14 o 
 -36   2  12      279.57      251.85     77.67 o 
 -34   2  12       46.91      -24.30     56.26 o 
 -32   2  12       74.85       95.81     79.61 o 
 -30   2  12       22.82      -11.30     46.47 o 
 -28   2  12     1156.39     1385.88    117.49 o 
 -26   2  12        2.39       -8.71     36.76 o 
 -24   2  12     1960.59     1950.46     74.25 o 
 -22   2  12     1225.17     1190.77     76.00 o 
 -20   2  12     2573.59     2482.07     76.92 o 
 -18   2  12      150.94      162.22     28.90 o 
 -16   2  12      295.82      254.51     30.90 o 
 -14   2  12       28.65       13.11     20.24 o 
 -12   2  12      853.28      880.56     59.51 o 
 -10   2  12      942.83      959.55     60.77 o 
  -8   2  12      316.55      355.05     40.33 o 
  -6   2  12     3163.78     3255.09     93.95 o 
  -4   2  12     1045.21     1010.39     50.57 o 
  -2   2  12      983.05     1015.57     54.27 o 
   0   2  12     2902.10     2772.77     76.02 o 
   2   2  12      154.45      224.11     45.35 o 
   4   2  12      109.65       92.15     27.65 o 
   6   2  12     1412.28     1439.28     71.56 o 
   8   2  12      433.01      373.31     43.42 o 
  10   2  12      207.41      230.57     47.57 o 
  12   2  12      630.46      579.77     68.09 o 
  14   2  12      374.04      400.03     61.76 o 
  16   2  12        0.75       35.42     44.02 o 
  18   2  12      575.94      490.67     90.04 o 
 -33   3  12      482.23      354.75    181.52 o 
 -31   3  12      836.91      801.24     85.35 o 
 -29   3  12      409.82      437.82     75.95 o 
 -27   3  12     1863.38     1709.97    106.51 o 
 -25   3  12      948.84      954.49     66.46 o 
 -23   3  12     1964.80     2124.12     87.10 o 
 -21   3  12     1296.76     1390.83     96.13 o 
 -19   3  12      893.40     1051.50     76.98 o 
 -17   3  12       57.86       67.86     33.40 o 
 -15   3  12     1294.94     1152.61    100.53 o 
 -13   3  12     2180.72     2043.74    103.26 o 
 -11   3  12     6014.84     6247.21    146.96 o 
  -9   3  12     8789.02     8289.06    244.53 o 
  -7   3  12     1958.86     1910.24     98.46 o 
  -5   3  12     8210.26     8096.76    217.55 o 
  -3   3  12     2479.55     2688.81    119.35 o 
  -1   3  12     5059.61     5525.85    244.60 o 
   1   3  12      466.67      444.96     54.00 o 
   3   3  12      736.35      802.96     68.80 o 
   5   3  12     1343.00     1434.19    153.92 o 
   7   3  12     1327.48     1335.98    113.35 o 
   9   3  12      229.23      272.95     82.80 o 
  11   3  12      526.66      369.75     77.37 o 
  13   3  12      656.70      488.16     88.57 o 
  15   3  12      407.78      353.26     83.91 o 
 -28   4  12     1818.23     1812.26    145.59 o 
 -26   4  12      932.86     1209.22    123.10 o 
 -24   4  12     1541.71     1505.37    159.23 o 
 -22   4  12     3376.55     3510.40    130.17 o 
 -20   4  12     2048.04     2002.32    115.33 o 
 -18   4  12     2162.04     2011.00    150.23 o 
 -16   4  12     2404.28     2398.51    125.98 o 
 -14   4  12      457.20      663.35     67.33 o 
 -12   4  12     3309.22     3011.24    144.94 o 
 -10   4  12      894.89      816.64     73.74 o 
  -8   4  12     1126.57     1188.33     86.96 o 
  -6   4  12     2251.24     2326.74    134.15 o 
  -4   4  12      905.75     1031.62    152.86 o 
  -2   4  12     1775.63     1848.64    131.43 o 
   0   4  12     4528.19     4479.88    174.08 o 
   2   4  12     2268.16     1884.04    170.90 o 
   4   4  12      886.16      810.53     97.44 o 
   6   4  12     3302.20     3568.05    211.24 o 
   8   4  12      153.33      192.24     84.92 o 
  10   4  12      510.57      568.20     89.92 o 
  12   4  12      474.01      342.62     81.10 o 
 -21   5  12       83.25      142.53     65.85 o 
 -19   5  12      152.51      139.45     66.79 o 
 -17   5  12     1112.17     1002.23    112.65 o 
 -15   5  12      152.99      173.35     64.08 o 
 -13   5  12      624.41      650.56     94.54 o 
 -11   5  12     1171.48     1214.48    223.98 o 
  -9   5  12     1674.03     1556.73    165.60 o 
  -7   5  12     1224.37     1377.31    125.92 o 
  -5   5  12      138.36       80.29     57.08 o 
  -3   5  12      412.82      408.35     80.68 o 
  -1   5  12       11.51       74.62     78.55 o 
   1   5  12      525.05      579.30     91.25 o 
   3   5  12      690.04      709.16     99.62 o 
   5   5  12      861.00      735.21    102.97 o 
 -37   1  13      411.89      304.23     78.02 o 
 -35   1  13      137.00      172.59     63.68 o 
 -33   1  13        4.46       -3.27     45.77 o 
 -31   1  13       99.71      183.36     56.81 o 
 -29   1  13      650.64      670.06     81.81 o 
 -27   1  13      430.84      498.59     52.59 o 
 -25   1  13     2560.51     2413.37     76.99 o 
 -23   1  13      801.44     1013.06     66.55 o 
 -21   1  13     3727.61     3768.07    101.26 o 
 -19   1  13     1822.25     1924.60     72.93 o 
 -17   1  13     3155.59     3111.94     71.60 o 
 -15   1  13      613.29      606.03     37.05 o 
 -13   1  13       27.41       17.55     12.24 o 
 -11   1  13       28.16        7.60     15.32 o 
  -9   1  13      391.26      405.21     30.07 o 
  -7   1  13      299.93      266.99     26.33 o 
  -5   1  13       39.22       32.08     16.40 o 
  -3   1  13      940.83     1027.27     48.93 o 
  -1   1  13     2068.64     2027.63    108.51 o 
   1   1  13     5319.60     5216.32    102.66 o 
   3   1  13     1944.25     2011.68     57.70 o 
   5   1  13     2586.69     2691.96     78.29 o 
   7   1  13     1010.59     1061.15     75.50 o 
   9   1  13       25.27       -1.42     31.87 o 
  11   1  13      577.26      475.00     59.45 o 
  13   1  13       95.77       11.60     49.31 o 
  15   1  13       70.57       66.63     50.98 o 
  17   1  13      155.05      149.46     63.79 o 
  19   1  13      330.49      257.95     76.56 o 
 -36   2  13      706.96      842.64    239.90 o 
 -34   2  13      281.86      240.15     82.80 o 
 -32   2  13     1335.27     1450.05    128.19 o 
 -30   2  13     2285.96     2112.98    143.31 o 
 -28   2  13      333.35      458.36     91.52 o 
 -26   2  13       56.76       86.68     31.52 o 
 -24   2  13      579.77      529.47     48.35 o 
 -22   2  13     1262.15     1250.56     65.65 o 
 -20   2  13      585.98      542.74     44.63 o 
 -18   2  13     2235.73     2159.40     82.53 o 
 -16   2  13     3142.00     3122.66     96.39 o 
 -14   2  13     1616.71     1790.43     81.67 o 
 -12   2  13     1857.80     1909.42     78.56 o 
 -10   2  13     2087.90     2063.63     91.57 o 
  -8   2  13     4255.88     4148.58    144.15 o 
  -6   2  13     2441.32     2499.24     85.35 o 
  -4   2  13      729.24      691.93     56.94 o 
  -2   2  13      919.91      984.10     54.99 o 
   0   2  13      532.98      529.53     56.69 o 
   2   2  13     4972.58     4884.48    106.73 o 
   4   2  13      409.56      416.12     43.82 o 
   6   2  13       56.66       37.30     27.23 o 
   8   2  13      398.30      422.40     74.54 o 
  10   2  13     2529.94     2737.97    112.33 o 
  12   2  13     1906.50     1979.82    115.83 o 
  14   2  13      312.49      257.95     57.42 o 
  16   2  13      548.38      617.13     75.75 o 
  18   2  13       95.67       37.55     51.82 o 
 -33   3  13       13.42       -9.05     71.12 o 
 -31   3  13       21.95       94.78     62.20 o 
 -29   3  13      235.35      289.49     71.20 o 
 -27   3  13     1373.26     1420.01    120.67 o 
 -25   3  13      696.39      670.45     67.14 o 
 -23   3  13      233.88      184.62     54.06 o 
 -21   3  13      572.86      619.52     63.14 o 
 -19   3  13     2198.08     1809.93     98.78 o 
 -17   3  13     1696.20     1633.55    168.85 o 
 -15   3  13      386.74      283.12     52.36 o 
 -13   3  13       20.35       22.93     32.93 o 
 -11   3  13     2961.02     3251.93    165.50 o 
  -9   3  13     5814.77     5718.54    160.41 o 
  -7   3  13     2347.12     2540.42    160.93 o 
  -5   3  13      810.54      795.82     67.00 o 
  -3   3  13      123.45       81.67     36.50 o 
  -1   3  13     2050.09     2153.29    117.72 o 
   1   3  13     2410.83     2540.84    100.60 o 
   3   3  13      259.60      190.44     43.06 o 
   5   3  13      273.84      211.14     59.15 o 
   7   3  13     1806.02     1680.21    128.69 o 
   9   3  13      148.26       22.54     47.40 o 
  11   3  13        5.08       14.44     66.88 o 
  13   3  13      240.41      342.43     81.31 o 
  15   3  13      215.43      187.30     72.42 o 
 -28   4  13       94.44       42.07     60.67 o 
 -26   4  13      408.30      404.12    129.51 o 
 -24   4  13        0.52       11.82     38.94 o 
 -22   4  13      152.71      149.37     50.37 o 
 -20   4  13       62.32      106.21     42.97 o 
 -18   4  13       57.51       23.30     51.05 o 
 -16   4  13        9.46      -20.31     34.18 o 
 -14   4  13      261.43      301.69     53.05 o 
 -12   4  13       69.97       28.16     47.41 o 
 -10   4  13      469.87      460.81     61.58 o 
  -8   4  13      586.37      498.98     67.07 o 
  -6   4  13       37.83        9.06     35.72 o 
  -4   4  13        0.09       14.79     53.08 o 
  -2   4  13       48.84        5.14     46.71 o 
   0   4  13       27.32       39.63     45.16 o 
   2   4  13      202.18      132.31     55.09 o 
   4   4  13       29.49       44.28     52.02 o 
   6   4  13       72.78       62.17     55.37 o 
   8   4  13        0.62       -2.32     48.93 o 
  10   4  13       23.00       62.07     62.84 o 
 -19   5  13      389.00      269.08     70.37 o 
 -17   5  13       99.03       23.81     93.41 o 
 -15   5  13       53.68      -26.13     48.36 o 
 -13   5  13      475.07      524.80     86.08 o 
 -11   5  13      150.50      220.47     66.76 o 
  -9   5  13       61.53       84.76     60.67 o 
  -7   5  13        7.15      -45.89     45.89 o 
  -5   5  13      378.97      372.13     76.52 o 
  -3   5  13        6.67      -14.55     47.87 o 
  -1   5  13      436.29      407.73     84.33 o 
   1   5  13      237.91      192.14     74.34 o 
 -38   0  14      107.47      129.51     95.54 o 
 -36   0  14     1293.50     1611.39    193.20 o 
 -34   0  14     3157.59     2925.55    205.94 o 
 -32   0  14      109.56       48.83     72.18 o 
 -30   0  14      719.86      751.56    121.01 o 
 -28   0  14     6945.99     6870.50    180.52 o 
 -26   0  14     6043.35     5744.56    162.88 o 
 -24   0  14       72.04       24.69     25.51 o 
 -22   0  14     2568.05     2668.68     83.22 o 
 -20   0  14    13525.74    13813.66    185.77 o 
 -18   0  14    30736.96    31364.06    302.87 o 
 -16   0  14    13390.63    13735.69    192.25 o 
 -14   0  14      804.04      763.55     44.99 o 
 -12   0  14     1855.75     1849.10     56.06 o 
 -10   0  14     2258.09     2329.25     58.66 o 
  -8   0  14    11547.26    11440.22    288.73 o 
  -6   0  14    30887.93    32682.38    388.68 o 
  -4   0  14     7144.72     6659.44    153.10 o 
  -2   0  14     3378.90     3159.20    107.14 o 
   0   0  14     1602.06     1522.53     83.07 o 
   2   0  14     7506.81     7629.03    171.39 o 
   4   0  14     1298.25     1490.39     87.51 o 
   6   0  14     3171.86     3350.16    188.95 o 
   8   0  14     1873.26     1872.52    176.21 o 
  10   0  14     4346.09     4700.41    242.03 o 
  12   0  14     8197.24     8553.74    341.81 o 
  14   0  14     1991.66     2173.99    212.30 o 
  16   0  14      149.29      220.80     95.54 o 
  18   0  14      418.70      290.86    112.52 o 
 -37   1  14     1175.88     1466.45    141.18 o 
 -35   1  14     1070.50     1230.30    124.20 o 
 -33   1  14      411.73      439.37     80.68 o 
 -31   1  14     1827.17     1926.45    218.67 o 
 -29   1  14     7410.15     7956.41    171.87 o 
 -27   1  14     3559.75     3517.30    104.19 o 
 -25   1  14      280.94      279.55     35.85 o 
 -23   1  14      124.21      179.65     30.83 o 
 -21   1  14      357.58      383.78     37.15 o 
 -19   1  14     1495.66     1493.73     58.33 o 
 -17   1  14     8313.67     8097.35    142.02 o 
 -15   1  14      260.45      287.57     36.31 o 
 -13   1  14      466.73      478.20     50.92 o 
 -11   1  14    13375.84    13553.41    148.35 o 
  -9   1  14     2843.94     2830.33     92.24 o 
  -7   1  14     4230.50     4222.92     94.69 o 
  -5   1  14     6315.77     6088.87    101.10 o 
  -3   1  14     5208.88     5085.56    126.56 o 
  -1   1  14      169.64       90.92     23.40 o 
   1   1  14     1466.66     1457.47     57.47 o 
   3   1  14     1131.26     1218.54     54.81 o 
   5   1  14     5433.95     5722.83    177.43 o 
   7   1  14     2785.36     2830.52    149.67 o 
   9   1  14      184.38      238.75     57.78 o 
  11   1  14     1433.32     1488.83    122.18 o 
  13   1  14     3046.79     2912.90    200.63 o 
  15   1  14        4.66       28.37     49.89 o 
  17   1  14      259.97      156.43     72.18 o 
 -36   2  14       20.49       58.55     87.04 o 
 -34   2  14       22.03       61.76     57.08 o 
 -32   2  14      105.81       48.69     41.63 o 
 -30   2  14       15.57       -7.44     35.70 o 
 -28   2  14      198.34      207.59     53.93 o 
 -26   2  14      320.38      267.02     46.41 o 
 -24   2  14     1287.77     1198.83     79.79 o 
 -22   2  14      785.69      852.42     65.63 o 
 -20   2  14        6.73       -1.20     27.04 o 
 -18   2  14      818.88      832.86     63.03 o 
 -16   2  14      548.86      525.07     51.36 o 
 -14   2  14       41.58      -22.38     22.38 o 
 -12   2  14       19.73       -1.03     22.61 o 
 -10   2  14       40.59        4.87     22.32 o 
  -8   2  14     3174.06     3095.53     96.26 o 
  -6   2  14      436.88      477.44     48.81 o 
  -4   2  14       23.96       16.02     27.75 o 
  -2   2  14      515.99      502.89     41.75 o 
   0   2  14      149.08      150.67     30.78 o 
   2   2  14      241.35      197.91     34.50 o 
   4   2  14      339.92      256.70     37.11 o 
   6   2  14      715.20      713.83     66.80 o 
   8   2  14       14.60       -9.26     35.50 o 
  10   2  14      199.29      148.76     90.11 o 
  12   2  14      697.85      810.19     89.26 o 
  14   2  14     1165.43     1203.41    106.00 o 
  16   2  14       28.44       28.94     54.04 o 
 -33   3  14      109.80      123.86     87.04 o 
 -31   3  14     1473.18     1211.90    121.49 o 
 -29   3  14      316.83      351.65     78.55 o 
 -27   3  14      974.07      997.74    308.90 o 
 -25   3  14     1223.83     1180.16    109.15 o 
 -23   3  14      874.72      853.81     74.58 o 
 -21   3  14       71.25       85.22     38.21 o 
 -19   3  14      426.09      609.61     65.62 o 
 -17   3  14     2295.61     2368.85     98.40 o 
 -15   3  14     5367.47     5433.32    187.76 o 
 -13   3  14     5258.60     4985.31    184.25 o 
 -11   3  14     4220.61     4270.01    126.22 o 
  -9   3  14    11629.02    12153.02    214.87 o 
  -7   3  14     1263.52     1373.60     86.61 o 
  -5   3  14       29.79       39.51     34.31 o 
  -3   3  14      110.40       80.61     36.12 o 
  -1   3  14     2240.21     2267.23    102.65 o 
   1   3  14      766.15      683.97     66.10 o 
   3   3  14     2004.57     1915.36    106.20 o 
   5   3  14      567.83      590.91     66.65 o 
   7   3  14     1395.22     1316.58    119.40 o 
   9   3  14     1099.12      883.07    166.66 o 
  11   3  14     1377.71     1457.41    133.61 o 
  13   3  14     1335.90     1580.64    141.72 o 
 -28   4  14     1015.65     1026.76    210.18 o 
 -26   4  14     1215.14     1219.35    123.10 o 
 -24   4  14     1400.56     1492.03    104.26 o 
 -22   4  14     1190.72     1359.58     98.74 o 
 -20   4  14     3672.72     3582.95    138.29 o 
 -18   4  14      815.47      884.32    119.83 o 
 -16   4  14     1604.10     1670.13    105.32 o 
 -14   4  14      998.93      930.02     80.41 o 
 -12   4  14     2787.13     3071.74    120.79 o 
 -10   4  14     1399.73     1511.31     99.34 o 
  -8   4  14     1152.76     1114.16     87.84 o 
  -6   4  14     1937.23     1823.54    109.61 o 
  -4   4  14     2053.61     1935.14    113.84 o 
  -2   4  14     2269.34     1926.64    138.13 o 
   0   4  14     3424.65     3679.38    283.43 o 
   2   4  14     3108.34     3522.31    166.78 o 
   4   4  14      940.47      871.71    116.77 o 
   6   4  14     1516.59     1442.75    251.58 o 
   8   4  14     1251.91     1359.18    130.84 o 
 -19   5  14       15.46        1.42     53.79 o 
 -17   5  14      275.75      256.27     75.02 o 
 -15   5  14      334.65      292.29     74.30 o 
 -13   5  14      955.03      889.90    108.06 o 
 -11   5  14     1561.86     1573.95    135.70 o 
  -9   5  14      599.22      576.31    149.67 o 
  -7   5  14      426.36      397.66     83.06 o 
  -5   5  14      173.20      163.72     64.98 o 
  -3   5  14      576.63      486.90     88.18 o 
  -1   5  14      524.76      324.91     80.58 o 
 -37   1  15       10.76      138.05     63.79 o 
 -35   1  15        3.83       18.05     54.04 o 
 -33   1  15      402.29      266.21     52.99 o 
 -31   1  15      658.65      683.53     68.29 o 
 -29   1  15     2254.49     2383.94     83.19 o 
 -27   1  15      123.04      144.51     33.63 o 
 -25   1  15     1537.59     1604.87     73.59 o 
 -23   1  15       45.56       52.60     29.60 o 
 -21   1  15     4016.72     3770.23    105.15 o 
 -19   1  15       12.02       24.65     25.51 o 
 -17   1  15        9.22       -1.21     22.72 o 
 -15   1  15     1082.45     1110.05     62.71 o 
 -13   1  15     2973.38     3051.35     85.63 o 
 -11   1  15      640.93      613.58     39.59 o 
  -9   1  15      240.50      266.06     29.61 o 
  -7   1  15     2150.12     2073.21     88.87 o 
  -5   1  15      562.50      598.76     40.95 o 
  -3   1  15      830.07      840.25     49.07 o 
  -1   1  15       72.43       62.39     30.34 o 
   1   1  15     4327.20     4480.95    123.57 o 
   3   1  15     1063.67     1205.59     62.98 o 
   5   1  15       17.02      -26.34     48.83 o 
   7   1  15      227.22      297.23     60.45 o 
   9   1  15      228.40      174.00     64.75 o 
  11   1  15       34.07      -16.34     44.11 o 
  13   1  15     1720.56     1796.37    141.86 o 
  15   1  15       12.35        2.69     53.28 o 
 -34   2  15      153.15       73.53     61.06 o 
 -32   2  15      312.86      408.40     77.37 o 
 -30   2  15      102.15       50.10     70.06 o 
 -28   2  15      118.31      122.87     42.64 o 
 -26   2  15     1228.02     1360.92    122.11 o 
 -24   2  15     5797.89     5854.85    144.10 o 
 -22   2  15       67.90       91.39     34.90 o 
 -20   2  15       30.09       -4.71     29.37 o 
 -18   2  15     2789.35     2795.22     97.11 o 
 -16   2  15      726.05      664.07     70.45 o 
 -14   2  15      128.85      115.05     33.66 o 
 -12   2  15      865.61      963.80     66.03 o 
 -10   2  15     2551.90     2380.66     87.27 o 
  -8   2  15     1680.69     1767.02    115.44 o 
  -6   2  15     8897.66     8926.57    203.31 o 
  -4   2  15       66.32       60.29     30.81 o 
  -2   2  15     1853.80     1886.41     70.57 o 
   0   2  15       63.76       94.51     29.61 o 
   2   2  15      631.19      610.42     51.10 o 
   4   2  15     1498.63     1446.37     75.57 o 
   6   2  15      180.69      186.67     45.47 o 
   8   2  15       11.71       63.63     39.81 o 
  10   2  15      838.35      856.92    111.46 o 
  12   2  15     1313.07     1401.21    128.35 o 
  14   2  15       21.02       -4.31     52.02 o 
 -33   3  15      224.77      424.61    114.64 o 
 -31   3  15       93.25      135.46     61.50 o 
 -29   3  15     1284.53     1365.08    123.84 o 
 -27   3  15        9.60       46.93     40.20 o 
 -25   3  15      463.11      445.59     60.49 o 
 -23   3  15     2490.54     2604.85    119.13 o 
 -21   3  15      641.01      800.60     73.48 o 
 -19   3  15       67.79      139.63     54.66 o 
 -17   3  15     1595.66     1453.86    126.20 o 
 -15   3  15     2799.69     2748.70    105.40 o 
 -13   3  15     3154.12     3356.59    136.13 o 
 -11   3  15       48.37       59.61     33.62 o 
  -9   3  15     3893.03     3484.86    185.37 o 
  -7   3  15     3863.45     3778.57    122.16 o 
  -5   3  15     1079.02     1180.95     82.07 o 
  -3   3  15      259.46      144.83     41.64 o 
  -1   3  15     2926.90     3100.93    130.41 o 
   1   3  15     1159.55     1158.64     84.82 o 
   3   3  15     2412.01     2388.15    115.50 o 
   5   3  15     2352.53     2355.30    178.45 o 
   7   3  15       33.60       53.72     73.24 o 
   9   3  15      209.40      242.23     69.22 o 
  11   3  15      449.53      261.72     75.46 o 
 -28   4  15      105.97       36.01     58.15 o 
 -26   4  15      312.55      344.45     61.59 o 
 -24   4  15       65.48      104.35     70.13 o 
 -22   4  15      779.00      936.79     87.01 o 
 -20   4  15      532.32      555.96     69.07 o 
 -18   4  15        1.26      -35.24     35.24 o 
 -16   4  15      167.65       90.47     42.41 o 
 -14   4  15       48.85        0.11     38.51 o 
 -12   4  15     1419.10     1435.28    187.13 o 
 -10   4  15        6.39       17.86     37.45 o 
  -8   4  15      780.27      638.39     71.02 o 
  -6   4  15      103.24       63.79     43.71 o 
  -4   4  15      243.89      155.53     49.37 o 
  -2   4  15       96.51       71.35     56.99 o 
   0   4  15       16.78       88.46     51.83 o 
   2   4  15        0.93       19.84     63.69 o 
   4   4  15        0.42      -20.17     51.04 o 
   6   4  15        6.23       62.57     96.60 o 
 -17   5  15      677.34      614.45     97.54 o 
 -15   5  15      223.24      219.67     73.51 o 
 -13   5  15       15.11       73.60     59.68 o 
 -11   5  15        7.46        8.13     57.78 o 
  -9   5  15       26.29       44.58     58.55 o 
  -7   5  15      101.54       69.13     66.88 o 
  -5   5  15      564.37      496.42     90.65 o 
  -3   5  15      403.12      552.02     92.84 o 
 -36   0  16     3638.29     4343.74    254.77 o 
 -34   0  16     1637.54     1993.54    199.57 o 
 -32   0  16     2595.73     2931.92    195.32 o 
 -30   0  16      417.09      390.33     65.19 o 
 -28   0  16       21.34       59.75     41.95 o 
 -26   0  16     7081.85     7401.61    188.36 o 
 -24   0  16     3678.48     3885.97    131.47 o 
 -22   0  16     7858.88     8106.66    145.20 o 
 -20   0  16     3633.79     3861.84    121.89 o 
 -18   0  16     3765.09     3529.17    114.26 o 
 -16   0  16     8568.44     8372.66    226.10 o 
 -14   0  16    11924.70    12349.91    219.05 o 
 -12   0  16      286.14      328.38     50.95 o 
 -10   0  16     7489.81     7637.66    234.60 o 
  -8   0  16     5411.98     5290.71    204.87 o 
  -6   0  16      759.31      740.14     68.19 o 
  -4   0  16      210.07      203.67     43.46 o 
  -2   0  16     4669.24     4866.47    141.02 o 
   0   0  16     4525.68     4630.04    190.01 o 
   2   0  16      547.67      570.98     66.76 o 
   4   0  16     9194.33     9090.87    318.46 o 
   6   0  16    17732.65    18166.87    486.18 o 
   8   0  16    11023.99    11498.39    390.64 o 
  10   0  16      325.32      261.13     87.04 o 
  12   0  16       39.02       67.94     70.06 o 
  14   0  16      276.32      271.75    106.15 o 
 -37   1  16      446.09      528.64    129.51 o 
 -35   1  16     1107.55      889.55    148.61 o 
 -33   1  16     4961.48     4893.17    177.78 o 
 -31   1  16      909.60      896.81     74.85 o 
 -29   1  16       14.07       -6.52     30.83 o 
 -27   1  16      131.03      113.47     51.26 o 
 -25   1  16     7151.53     7337.24    156.63 o 
 -23   1  16       88.84       90.55     38.71 o 
 -21   1  16      100.14       88.15     30.83 o 
 -19   1  16     3383.22     3266.71     95.62 o 
 -17   1  16     3264.72     3332.15     94.12 o 
 -15   1  16     4288.15     4369.80    105.50 o 
 -13   1  16     3262.08     3144.47     88.87 o 
 -11   1  16     1425.41     1315.31     64.47 o 
  -9   1  16     3235.89     3406.96     92.07 o 
  -7   1  16    10120.56    10243.84    166.19 o 
  -5   1  16     2722.04     2737.53    144.84 o 
  -3   1  16     2405.20     2418.66    112.46 o 
  -1   1  16      168.47      203.93     31.99 o 
   1   1  16       61.10       55.21     24.57 o 
   3   1  16     2389.22     2398.56    181.26 o 
   5   1  16      558.77      671.76     79.52 o 
   7   1  16      283.58      249.20     62.84 o 
   9   1  16     2090.06     2238.14    148.60 o 
  11   1  16      227.39      232.26     67.11 o 
  13   1  16      216.92      177.04     67.35 o 
  15   1  16     1450.65     1377.10    265.38 o 
 -34   2  16      194.93      275.11     93.41 o 
 -32   2  16      372.98      325.90    132.69 o 
 -30   2  16       66.94      122.43     54.14 o 
 -28   2  16       16.17      -28.60     34.67 o 
 -26   2  16       20.51      -29.03     29.03 o 
 -24   2  16     2437.45     2400.11    138.36 o 
 -22   2  16      951.89     1028.87     75.15 o 
 -20   2  16     1012.37     1108.56     74.45 o 
 -18   2  16      311.76      374.07     46.70 o 
 -16   2  16      844.04      902.00     67.33 o 
 -14   2  16     1527.10     1565.70    126.84 o 
 -12   2  16     2263.69     2210.87     95.39 o 
 -10   2  16     1196.71     1180.87     74.71 o 
  -8   2  16     1263.42     1165.08     87.68 o 
  -6   2  16      534.33      467.03     52.29 o 
  -4   2  16     1648.99     1813.03     88.03 o 
  -2   2  16     3175.44     3212.32    105.65 o 
   0   2  16     1258.28     1310.35     78.14 o 
   2   2  16       12.52       32.73     32.21 o 
   4   2  16      327.66      303.36     48.28 o 
   6   2  16       23.83       32.91     46.25 o 
   8   2  16      248.75      238.27     64.50 o 
  10   2  16        2.32        0.65     48.36 o 
  12   2  16      958.67      900.94    124.20 o 
 -31   3  16      117.96      105.44     62.29 o 
 -29   3  16     1337.08     1186.12    117.78 o 
 -27   3  16     1306.15     1323.53     94.52 o 
 -25   3  16     1026.90     1126.13     95.29 o 
 -23   3  16      775.65      760.70     71.53 o 
 -21   3  16      306.41      317.48     53.08 o 
 -19   3  16     2549.89     2498.19    108.14 o 
 -17   3  16      901.36     1074.45    171.18 o 
 -15   3  16     2703.16     2693.66    105.41 o 
 -13   3  16      724.83      730.35     67.25 o 
 -11   3  16     3595.52     3431.58    133.78 o 
  -9   3  16      177.25      121.54     38.87 o 
  -7   3  16      305.13      360.87     91.06 o 
  -5   3  16      449.18      504.05     61.69 o 
  -3   3  16     5087.07     4641.72    140.01 o 
  -1   3  16      785.65      757.76     71.37 o 
   1   3  16     1745.11     1734.24    142.05 o 
   3   3  16     1522.14     1722.99    106.29 o 
   5   3  16      526.01      507.12     66.10 o 
   7   3  16      529.12      613.24    184.70 o 
   9   3  16      437.62      579.59    129.51 o 
 -26   4  16      821.73      781.70     82.96 o 
 -24   4  16     1715.35     1920.23    135.38 o 
 -22   4  16     1088.98     1097.67    151.14 o 
 -20   4  16      919.01     1107.20     99.32 o 
 -18   4  16     1671.50     1665.17    109.47 o 
 -16   4  16     1737.02     1580.72    128.29 o 
 -14   4  16     3102.68     2829.96    131.62 o 
 -12   4  16     1132.58     1097.41     88.10 o 
 -10   4  16      811.54      781.51     80.12 o 
  -8   4  16     3769.02     3429.61    150.83 o 
  -6   4  16      973.64     1019.01     86.61 o 
  -4   4  16      511.61      570.08    138.35 o 
  -2   4  16     1715.98     1728.11    113.83 o 
   0   4  16     1714.70     1390.59    128.03 o 
   2   4  16      457.19      450.09    166.66 o 
   4   4  16     2665.51     2836.93    183.89 o 
 -13   5  16      427.48      533.67    136.94 o 
 -11   5  16      324.55      301.12    105.09 o 
  -9   5  16      336.50      132.86    112.52 o 
 -37   1  17       97.67      -53.08     76.43 o 
 -35   1  17      347.99      220.80     91.29 o 
 -33   1  17     1133.11     1074.26    148.61 o 
 -31   1  17       15.94       33.26     30.25 o 
 -29   1  17        6.55        9.16     27.57 o 
 -27   1  17     1185.37     1134.77    113.84 o 
 -25   1  17       11.40       30.49     31.04 o 
 -23   1  17     4411.69     4537.02    119.51 o 
 -21   1  17      310.21      312.29     44.58 o 
 -19   1  17      436.73      466.82     47.52 o 
 -17   1  17     1456.27     1561.28    171.97 o 
 -15   1  17     2672.06     2492.00    212.30 o 
 -13   1  17       32.26        2.85     30.09 o 
 -11   1  17      744.88      832.36     96.60 o 
  -9   1  17       28.97       -9.06     23.03 o 
  -7   1  17       74.37       78.26     25.13 o 
  -5   1  17     5050.81     5392.54    110.69 o 
  -3   1  17     1161.31     1185.86     64.22 o 
  -1   1  17     2813.31     2837.42     84.41 o 
   1   1  17      147.24       83.73     27.31 o 
   3   1  17      699.87      736.88     65.73 o 
   5   1  17     1519.51     1401.79    116.63 o 
   7   1  17     1061.83     1115.07    109.31 o 
   9   1  17       96.45      119.06     69.00 o 
  11   1  17      334.02      340.39     77.21 o 
  13   1  17      246.22      456.91    135.87 o 
 -34   2  17      660.70      827.10    102.63 o 
 -32   2  17      378.37      216.55     67.55 o 
 -30   2  17     1779.86     1527.52     98.62 o 
 -28   2  17     2458.94     2452.60    135.73 o 
 -26   2  17     2314.07     2406.21    104.46 o 
 -24   2  17      358.52      378.45     51.82 o 
 -22   2  17      509.26      447.54     54.68 o 
 -20   2  17     1089.31     1140.85     77.60 o 
 -18   2  17     1212.58     1148.31    150.56 o 
 -16   2  17      255.89      120.98     48.53 o 
 -14   2  17     5671.95     5805.63    166.45 o 
 -12   2  17     9493.25     9143.59    222.76 o 
 -10   2  17     1993.83     2017.02     90.83 o 
  -8   2  17      496.27      496.59     52.45 o 
  -6   2  17     1936.45     1886.42     91.51 o 
  -4   2  17     7138.39     7311.66    350.30 o 
  -2   2  17       60.17       37.15     82.80 o 
   0   2  17       13.02       -1.24     35.94 o 
   2   2  17      483.90      430.91     55.13 o 
   4   2  17      713.55      708.07     68.80 o 
   6   2  17      355.71      311.47     66.19 o 
   8   2  17      667.08      616.26     91.43 o 
  10   2  17      408.81      535.57     92.24 o 
 -31   3  17      223.77      289.87     76.56 o 
 -29   3  17       96.07       97.05     47.77 o 
 -27   3  17      164.92      149.75     46.84 o 
 -25   3  17     2122.18     2215.81    147.97 o 
 -23   3  17      179.49      190.48     48.58 o 
 -21   3  17     1029.83     1046.86     81.91 o 
 -19   3  17      756.88      931.62    166.73 o 
 -17   3  17      149.72      180.32     46.67 o 
 -15   3  17     1661.82     1594.11    222.11 o 
 -13   3  17        6.68        1.44     31.72 o 
 -11   3  17      129.59      162.26     43.23 o 
  -9   3  17     2024.58     1945.31    106.64 o 
  -7   3  17        6.92      -28.84     28.84 o 
  -5   3  17      353.37      374.99     55.45 o 
  -3   3  17     3760.23     3484.56    125.36 o 
  -1   3  17     1584.77     1563.43    100.24 o 
   1   3  17      137.55      100.76     77.83 o 
   3   3  17      282.25      240.04    108.28 o 
   5   3  17       25.86      -21.23     65.81 o 
   7   3  17      455.51      573.22    131.63 o 
 -26   4  17       81.41      107.05     50.75 o 
 -24   4  17      134.75      138.40     51.45 o 
 -22   4  17        0.42       24.03     56.39 o 
 -20   4  17      357.96      289.82     57.37 o 
 -18   4  17      116.03       92.78     45.96 o 
 -16   4  17       48.23       33.34     41.03 o 
 -14   4  17      571.05      417.05     62.82 o 
 -12   4  17       14.51       -9.43     35.70 o 
 -10   4  17      139.89      231.25     69.02 o 
  -8   4  17     2208.91     1747.42    184.11 o 
  -6   4  17        4.75        6.03     47.96 o 
  -4   4  17        2.09       15.25     42.29 o 
  -2   4  17      106.86      140.10     51.50 o 
   0   4  17        5.85      -34.66     52.90 o 
   2   4  17       13.11       -2.97     67.94 o 
 -32   0  18      522.81      634.79    112.52 o 
 -30   0  18      215.93      271.75     80.68 o 
 -28   0  18      997.42      774.91    118.89 o 
 -26   0  18      158.12      135.87     67.94 o 
 -24   0  18     9080.30     9324.40    320.58 o 
 -22   0  18     3929.54     3908.52    208.06 o 
 -20   0  18     4375.42     5125.02    235.66 o 
 -18   0  18      709.39      852.32     97.66 o 
 -16   0  18     1870.26     1959.13    173.03 o 
 -14   0  18     3064.81     3218.91    119.28 o 
 -12   0  18     1607.70     1617.80     92.31 o 
 -10   0  18      459.00      442.31     58.49 o 
  -8   0  18      712.99      813.13     74.88 o 
  -6   0  18     2943.43     3146.43    120.79 o 
  -4   0  18     1911.77     1844.73    102.77 o 
  -2   0  18     4116.29     4261.36    212.30 o 
   0   0  18     3522.15     3555.86    211.24 o 
   2   0  18     7132.25     7632.34    301.47 o 
   4   0  18     3559.05     4135.69    233.53 o 
   6   0  18       14.52       14.86     63.69 o 
   8   0  18      649.17      399.13    106.15 o 
  10   0  18      402.68      471.32    121.01 o 
  12   0  18       15.70       46.71     87.04 o 
 -35   1  18      591.00      492.55    118.89 o 
 -33   1  18      620.26      720.62    200.63 o 
 -31   1  18      180.41      173.69     85.16 o 
 -29   1  18       44.83       37.57     31.58 o 
 -27   1  18      230.88      286.26     40.13 o 
 -25   1  18     1163.31     1237.00     79.50 o 
 -23   1  18     3574.97     3470.23    136.94 o 
 -21   1  18     3014.72     2998.24    187.89 o 
 -19   1  18      574.38      673.20     71.01 o 
 -17   1  18       36.15       61.12     35.25 o 
 -15   1  18      492.45      473.14     61.06 o 
 -13   1  18     2780.08     2832.60    118.57 o 
 -11   1  18      898.51      855.36     80.68 o 
  -9   1  18     3212.36     3410.88    107.69 o 
  -7   1  18      356.24      324.07     48.63 o 
  -5   1  18      952.40      988.67     60.68 o 
  -3   1  18      161.33      186.86     32.65 o 
  -1   1  18     1204.61     1277.03     82.12 o 
   1   1  18      224.57      145.08     40.63 o 
   3   1  18      454.90      575.84    141.18 o 
   5   1  18      572.23      728.80     90.74 o 
   7   1  18     1832.05     1984.17    144.86 o 
   9   1  18     1768.07     2001.55    153.12 o 
  11   1  18       19.16      -23.20     53.28 o 
 -34   2  18       63.47       43.85     56.28 o 
 -32   2  18      724.17      646.24    121.01 o 
 -30   2  18        1.26       56.89     46.94 o 
 -28   2  18      318.19      346.42     84.66 o 
 -26   2  18      265.24      296.99     50.05 o 
 -24   2  18       32.77      -15.03     46.08 o 
 -22   2  18      169.39      128.33     38.97 o 
 -20   2  18      184.22      204.07     42.87 o 
 -18   2  18     3376.55     3156.92    105.49 o 
 -16   2  18       62.80       26.12     33.18 o 
 -14   2  18     1240.41     1185.92     78.36 o 
 -12   2  18      607.18      509.64     69.79 o 
 -10   2  18      210.58      273.53     59.45 o 
  -8   2  18        7.04       35.38     38.26 o 
  -6   2  18       23.99       10.78     38.26 o 
  -4   2  18      261.76      252.61     54.78 o 
  -2   2  18      250.91      191.10     54.66 o 
   0   2  18      200.35      201.14     57.43 o 
   2   2  18       27.10        3.58     42.76 o 
   4   2  18      175.27      239.80     63.68 o 
   6   2  18        0.18       27.82     50.27 o 
   8   2  18       32.95        4.49     51.97 o 
 -31   3  18      915.80      868.02    105.83 o 
 -29   3  18       55.75       62.80     46.55 o 
 -27   3  18      190.95      225.78     57.37 o 
 -25   3  18       31.68       16.98     40.03 o 
 -23   3  18      315.61      384.89     59.64 o 
 -21   3  18      231.73      163.85     46.97 o 
 -19   3  18      670.79      728.15     88.06 o 
 -17   3  18     1885.86     1921.31    150.13 o 
 -15   3  18      396.16      491.42     60.92 o 
 -13   3  18       78.66       51.17     37.33 o 
 -11   3  18      649.76      565.04     64.53 o 
  -9   3  18     1638.44     1558.11    147.17 o 
  -7   3  18     1140.64      977.33     81.96 o 
  -5   3  18      715.90      618.20     69.04 o 
  -3   3  18      721.02      608.16     82.82 o 
  -1   3  18      866.27      871.67     99.08 o 
   1   3  18      720.47      717.26     93.04 o 
   3   3  18       59.07      -25.51     50.27 o 
   5   3  18      197.59      135.87     84.92 o 
 -24   4  18      417.92      378.35    146.73 o 
 -22   4  18     1177.59     1193.28    100.31 o 
 -20   4  18     1185.16     1214.42    116.61 o 
 -18   4  18     1430.03     1449.84    129.06 o 
 -16   4  18     1736.20     1777.86    152.83 o 
 -14   4  18     1529.56     1717.73    111.82 o 
 -12   4  18     1054.76     1011.95     88.10 o 
 -10   4  18      387.69      316.04     59.82 o 
  -8   4  18       53.78       24.45     42.34 o 
  -6   4  18        9.78      -30.87     38.39 o 
  -4   4  18     1154.28     1075.10     94.75 o 
  -2   4  18     1147.90     1006.42     94.65 o 
   0   4  18     1414.35     1144.76    120.60 o 
 -33   1  19       44.97       63.69     72.18 o 
 -31   1  19     1367.66     1395.59    114.06 o 
 -29   1  19     1972.18     2045.46    136.22 o 
 -27   1  19      860.02      708.21     69.76 o 
 -25   1  19       11.14       48.15     33.71 o 
 -23   1  19     1113.94     1060.19    149.67 o 
 -21   1  19     2754.19     2589.05    118.49 o 
 -19   1  19     1147.53     1179.47    110.40 o 
 -17   1  19       22.75       49.32     65.81 o 
 -15   1  19      251.32      298.77     53.79 o 
 -13   1  19     1425.56     1456.38     85.32 o 
 -11   1  19     4282.69     4535.61    126.61 o 
  -9   1  19     3987.74     3960.07    131.47 o 
  -7   1  19      211.33      222.98     40.11 o 
  -5   1  19      609.85      630.56     50.79 o 
  -3   1  19      668.85      747.08     83.35 o 
  -1   1  19     1044.43     1085.00     66.11 o 
   1   1  19      545.94      553.15     64.28 o 
   3   1  19       42.41       27.32     45.77 o 
   5   1  19      353.95      478.38     79.52 o 
   7   1  19     1423.75     1292.36    162.41 o 
   9   1  19      962.29     1519.22    138.71 o 
 -34   2  19     1750.91     1784.64    144.37 o 
 -32   2  19     4629.00     4924.41    188.40 o 
 -30   2  19     1105.89     1286.94     93.41 o 
 -28   2  19      936.89     1070.43    117.50 o 
 -26   2  19      469.96      472.61     58.81 o 
 -24   2  19      347.42      380.47     54.50 o 
 -22   2  19      191.00      135.99    118.89 o 
 -20   2  19     1755.10     1737.60    118.60 o 
 -18   2  19     2852.90     2860.69    132.00 o 
 -16   2  19     2375.28     2424.17    130.05 o 
 -14   2  19     2399.71     2185.31    123.28 o 
 -12   2  19     2222.38     2322.30    128.96 o 
 -10   2  19     3441.04     3455.90    142.52 o 
  -8   2  19     2101.47     2064.17    132.70 o 
  -6   2  19      359.35      310.40     62.29 o 
  -4   2  19     2063.72     2474.64    160.29 o 
  -2   2  19     1866.29     2091.40    138.11 o 
   0   2  19     1783.91     1850.79    131.35 o 
   2   2  19      424.91      435.07     76.39 o 
   4   2  19       90.72       31.85     76.43 o 
   6   2  19      390.78      400.31     82.53 o 
   8   2  19     1940.05     2129.04    162.41 o 
 -29   3  19      101.71       18.38     46.48 o 
 -27   3  19      300.02      281.64     65.38 o 
 -25   3  19      111.91      166.05     48.28 o 
 -23   3  19     1130.61     1257.22    100.49 o 
 -21   3  19      913.81      908.94    118.66 o 
 -19   3  19      981.63      848.09     77.05 o 
 -17   3  19      585.09      544.46     65.19 o 
 -15   3  19     1389.09     1443.55     95.69 o 
 -13   3  19      775.62      711.64     87.47 o 
 -11   3  19       53.21       19.11     67.94 o 
  -9   3  19      976.64     1070.46    195.32 o 
  -7   3  19        9.88      -22.29     42.03 o 
  -5   3  19      486.13      488.16     78.02 o 
  -3   3  19     1205.01     1207.54    113.27 o 
  -1   3  19      406.63      474.07     81.02 o 
   1   3  19      221.75      219.77     65.29 o 
   3   3  19      804.18      883.19    148.61 o 
 -22   4  19       13.39      -41.35     41.35 o 
 -20   4  19      166.46      129.94     53.58 o 
 -18   4  19      156.22      142.98     50.53 o 
 -16   4  19       80.59      101.43     51.71 o 
 -14   4  19       26.98       -3.87     46.63 o 
 -12   4  19     1148.86      849.76     84.13 o 
 -10   4  19       23.51      115.38     50.53 o 
  -8   4  19      200.40       51.70     46.68 o 
  -6   4  19       15.82       14.50     45.91 o 
  -4   4  19      105.51       80.30     59.17 o 
 -34   0  20      438.57      643.28    118.89 o 
 -32   0  20      366.08      259.01     89.17 o 
 -30   0  20      189.03      148.61     74.31 o 
 -28   0  20     1697.54     1774.86    180.46 o 
 -26   0  20       10.36      -16.98     53.08 o 
 -24   0  20     3966.27     4320.39    227.17 o 
 -22   0  20     2575.26     2719.62    184.70 o 
 -20   0  20      293.65      222.92     78.55 o 
 -18   0  20     2574.98     3108.13    188.95 o 
 -16   0  20     3954.94     4076.24    212.30 o 
 -14   0  20      143.08      168.19     46.42 o 
 -12   0  20     1928.81     2088.88    134.81 o 
 -10   0  20     2808.33     2759.01    119.00 o 
  -8   0  20      100.51       59.25     45.65 o 
  -6   0  20       55.62       23.00     35.94 o 
  -4   0  20      269.31      347.06     59.28 o 
  -2   0  20     1543.99     1438.40    108.46 o 
   0   0  20     2728.05     2660.17    186.83 o 
   2   0  20       19.62       50.95     72.18 o 
   4   0  20      102.81       53.08     72.18 o 
   6   0  20     1271.78     1362.99    182.58 o 
   8   0  20      132.48       97.66     93.41 o 
 -33   1  20      265.65      262.77     66.00 o 
 -31   1  20      140.95      167.89     55.00 o 
 -29   1  20      791.56      939.48    101.32 o 
 -27   1  20     3593.74     3571.32    343.93 o 
 -25   1  20        5.97       14.66     32.05 o 
 -23   1  20      707.82      778.76     68.29 o 
 -21   1  20      330.23      209.93     57.49 o 
 -19   1  20       58.71       71.05     35.41 o 
 -17   1  20       87.71       35.96     56.58 o 
 -15   1  20       55.91       85.46     35.50 o 
 -13   1  20     1814.90     1768.06    110.49 o 
 -11   1  20     2775.37     2605.46    100.31 o 
  -9   1  20      774.87      621.59     62.94 o 
  -7   1  20      147.68       90.83     49.15 o 
  -5   1  20     1996.82     2318.17    119.55 o 
  -3   1  20      427.81      415.57     47.00 o 
  -1   1  20      395.73      541.42     53.24 o 
   1   1  20     1951.13     2386.84    149.37 o 
   3   1  20      299.63      203.86    139.06 o 
   5   1  20       49.95       46.36     55.48 o 
   7   1  20        3.50       11.94     51.39 o 
 -32   2  20      310.75      328.15     72.83 o 
 -30   2  20      426.38      458.92     77.30 o 
 -28   2  20       31.06       43.21     48.63 o 
 -26   2  20      224.53      165.93     56.81 o 
 -24   2  20       68.01       48.61     43.23 o 
 -22   2  20       59.89       49.51     44.27 o 
 -20   2  20      447.82      251.83     57.67 o 
 -18   2  20      289.94      303.61     61.55 o 
 -16   2  20      136.54      239.91     55.48 o 
 -14   2  20      129.96      126.32     48.04 o 
 -12   2  20       97.71      156.63     49.47 o 
 -10   2  20      794.45      716.88     93.41 o 
  -8   2  20       51.35       83.28     46.25 o 
  -6   2  20     2785.23     2650.63    134.35 o 
  -4   2  20      403.58      283.77     64.98 o 
  -2   2  20      248.43      161.28     46.16 o 
   0   2  20      467.54      395.67     72.70 o 
   2   2  20      122.02      146.49     87.04 o 
   4   2  20       30.52       63.69     78.55 o 
 -29   3  20      116.49       84.51     52.14 o 
 -27   3  20      243.03      227.24     54.18 o 
 -25   3  20     1394.15     1261.44     95.25 o 
 -23   3  20       46.74       70.91     43.30 o 
 -21   3  20      719.58      667.12     71.19 o 
 -19   3  20      369.39      436.77     76.43 o 
 -17   3  20      685.26      578.11     83.23 o 
 -15   3  20       10.30       37.68     55.20 o 
 -13   3  20      362.37      273.05     66.05 o 
 -11   3  20      105.66       67.61     47.76 o 
  -9   3  20      473.72      359.68    159.23 o 
  -7   3  20     1022.11     1139.11    111.06 o 
  -5   3  20      396.51      436.09     78.80 o 
  -3   3  20       64.12       73.55     69.00 o 
  -1   3  20       10.80       25.88     55.30 o 
   1   3  20      420.67      441.36     83.06 o 
 -20   4  20      969.51      981.35    122.22 o 
 -18   4  20     1721.13     1774.37    119.32 o 
 -16   4  20      493.28      487.87     72.62 o 
 -14   4  20        8.26      -11.99     42.87 o 
 -12   4  20     1062.72      793.18    102.08 o 
 -10   4  20      406.68      413.31     80.22 o 
  -8   4  20     1557.37     1590.79    281.30 o 
 -33   1  21      251.12      174.09     62.57 o 
 -31   1  21      131.02      101.73     53.79 o 
 -29   1  21     1077.28     1180.40    113.33 o 
 -27   1  21       44.38       47.19     49.27 o 
 -25   1  21     2139.85     2430.97    306.78 o 
 -23   1  21      160.18      139.03     41.21 o 
 -21   1  21       31.41        6.75     31.19 o 
 -19   1  21     3681.93     3903.19    124.77 o 
 -17   1  21     6376.73     6503.50    159.67 o 
 -15   1  21     1528.64     1593.38     95.05 o 
 -13   1  21     2303.12     2203.54    105.25 o 
 -11   1  21      234.01      239.15     46.68 o 
  -9   1  21        8.11      -28.02     28.02 o 
  -7   1  21     1615.15     1811.26    101.69 o 
  -5   1  21      153.70      116.38     42.59 o 
  -3   1  21     1671.73     1738.01    100.61 o 
  -1   1  21      285.26      272.40     52.11 o 
   1   1  21     1199.48     1140.97    179.40 o 
   3   1  21     2854.39     3014.58    167.24 o 
   5   1  21     3026.58     3403.39    188.95 o 
 -32   2  21      146.87       82.52     55.92 o 
 -30   2  21     1307.74     1668.84    132.00 o 
 -28   2  21     2709.45     2805.42    152.86 o 
 -26   2  21      478.57      654.76     87.03 o 
 -24   2  21       49.20       32.98     44.74 o 
 -22   2  21     2795.03     2819.49    149.46 o 
 -20   2  21     1754.40     1716.97    126.08 o 
 -18   2  21     3140.10     3287.06    148.42 o 
 -16   2  21       79.94       49.56     50.95 o 
 -14   2  21     2271.07     2323.38    144.72 o 
 -12   2  21     2134.03     2243.56    141.72 o 
 -10   2  21     1716.43     1595.06    123.84 o 
  -8   2  21     2892.38     3006.13    193.20 o 
  -6   2  21     4969.98     4796.61    180.13 o 
  -4   2  21      814.53      936.98    105.92 o 
  -2   2  21      171.41      116.00     56.16 o 
   0   2  21     1174.53     1264.82    118.57 o 
   2   2  21      219.94      231.41     95.54 o 
 -27   3  21      258.07      320.52     77.67 o 
 -25   3  21       93.29      138.94     67.94 o 
 -23   3  21     1816.66     1741.95    139.23 o 
 -21   3  21      658.39      643.47    197.44 o 
 -19   3  21      495.49      568.28     84.81 o 
 -17   3  21     1260.37     1257.77    118.60 o 
 -15   3  21       47.24       55.42     49.27 o 
 -13   3  21      230.67      197.44     61.50 o 
 -11   3  21      764.67      610.09     87.81 o 
  -9   3  21      195.21       81.30     53.15 o 
  -7   3  21      224.30      208.41     63.68 o 
  -5   3  21      988.03      950.38    108.06 o 
  -3   3  21      155.32      167.21     68.62 o 
  -1   3  21      413.35      424.97     82.50 o 
 -34   0  22      343.53      163.47     89.17 o 
 -32   0  22       34.49       48.83     67.94 o 
 -30   0  22     2869.65     3122.99    205.94 o 
 -28   0  22       88.68       21.23     74.31 o 
 -26   0  22     5886.30     5201.45    265.38 o 
 -24   0  22      368.00      537.13    112.52 o 
 -22   0  22      468.84      233.53     82.80 o 
 -20   0  22     1097.70     1210.13    150.74 o 
 -18   0  22      624.15      679.37    116.77 o 
 -16   0  22       14.48      -33.97     50.95 o 
 -14   0  22      434.28      348.18     93.41 o 
 -12   0  22      167.38      164.54     49.54 o 
 -10   0  22       80.14       70.55     41.95 o 
  -8   0  22     2592.89     2423.69    176.21 o 
  -6   0  22       60.76       98.48     48.77 o 
  -4   0  22     2586.24     2809.19    137.31 o 
  -2   0  22       24.83       74.31     76.43 o 
   0   0  22      510.66      501.04    116.77 o 
   2   0  22     1980.26     2112.43    214.43 o 
   4   0  22     1341.06     1566.80    197.44 o 
 -33   1  22      165.96      129.53     62.29 o 
 -31   1  22     1387.41     1370.00    217.61 o 
 -29   1  22      129.40      176.66    134.81 o 
 -27   1  22      174.63      177.76     60.79 o 
 -25   1  22      112.41      130.58     57.43 o 
 -23   1  22       98.99      103.30     52.48 o 
 -21   1  22      551.00      428.56     98.51 o 
 -19   1  22      119.70      139.53     41.18 o 
 -17   1  22     1037.11      932.85     76.52 o 
 -15   1  22     3286.88     3126.46    115.90 o 
 -13   1  22      177.43      157.71     44.38 o 
 -11   1  22       87.03       50.51     37.42 o 
  -9   1  22     1009.80     1111.45    111.83 o 
  -7   1  22     2954.85     3031.14    114.67 o 
  -5   1  22      222.09      165.08     47.38 o 
  -3   1  22      159.91      206.80     48.54 o 
  -1   1  22      673.23      770.66    140.12 o 
   1   1  22      191.61      178.16     64.34 o 
   3   1  22      327.07      285.27     76.52 o 
 -30   2  22       51.35       37.66     64.75 o 
 -28   2  22      286.76      453.29     78.89 o 
 -26   2  22       17.30      -10.83     44.36 o 
 -24   2  22       57.41      105.47     48.77 o 
 -22   2  22       14.64      -15.54     39.59 o 
 -20   2  22      211.96      111.11    101.91 o 
 -18   2  22       72.18      124.83     51.78 o 
 -16   2  22        0.22       27.06     87.04 o 
 -14   2  22        3.40      -25.33     42.31 o 
 -12   2  22      186.22      246.38     61.64 o 
 -10   2  22      154.79      102.70     53.98 o 
  -8   2  22      340.09      326.62     55.03 o 
  -6   2  22       14.73        4.97     37.58 o 
  -4   2  22       24.52       42.51     43.52 o 
  -2   2  22      348.11      288.73     73.56 o 
   0   2  22      258.00      388.52    118.89 o 
 -25   3  22       64.95       37.60     96.60 o 
 -23   3  22      239.11      291.40    108.28 o 
 -21   3  22        3.93      -35.49     44.96 o 
 -19   3  22       11.53       66.05     53.05 o 
 -17   3  22       25.19       56.20     53.98 o 
 -15   3  22      371.10      333.52    130.57 o 
 -13   3  22       15.04        7.38     57.32 o 
 -11   3  22      201.46      102.97     61.55 o 
  -9   3  22       43.85       41.86     53.28 o 
  -7   3  22      865.49      865.65    104.80 o 
  -5   3  22      525.43      690.01    100.58 o 
 -31   1  23      337.72      319.20     75.37 o 
 -29   1  23        4.93       49.18     50.27 o 
 -27   1  23     1572.14     1639.32    215.49 o 
 -25   1  23      317.18      469.16     78.80 o 
 -23   1  23     1105.63     1141.49    114.09 o 
 -21   1  23     3538.75     3528.72    136.66 o 
 -19   1  23     1448.23     1489.89    104.70 o 
 -17   1  23      443.08      480.79     61.80 o 
 -15   1  23       69.09       74.46     37.56 o 
 -13   1  23       65.10      169.37     51.93 o 
 -11   1  23      593.54      554.30     65.77 o 
  -9   1  23      623.38      647.57     69.41 o 
  -7   1  23       63.34       64.86     39.26 o 
  -5   1  23     1676.59     1696.40    124.62 o 
  -3   1  23     1263.23     1266.86    116.16 o 
  -1   1  23     1554.23     1847.05    210.18 o 
 -28   2  23      438.25      391.93     78.89 o 
 -26   2  23     1633.30     1657.47    132.34 o 
 -24   2  23     1429.29     1278.57    117.09 o 
 -22   2  23      791.29      915.29     99.74 o 
 -20   2  23      947.24     1167.36    110.97 o 
 -18   2  23      640.25      720.93     90.81 o 
 -16   2  23     2040.39     2013.34    141.72 o 
 -14   2  23      631.88      866.35     99.05 o 
 -12   2  23     2487.72     2790.72    154.72 o 
 -10   2  23     1459.13     1575.32    104.56 o 
  -8   2  23     1045.14     1187.75    112.82 o 
  -6   2  23      196.04      293.71     57.43 o 
  -4   2  23      592.14      414.10     81.56 o 
  -2   2  23     1188.11     1103.98    167.72 o 
 -23   3  23       12.74       63.83     57.59 o 
 -21   3  23      414.36      399.77     81.56 o 
 -19   3  23     1712.56     1773.04    146.22 o 
 -17   3  23     1115.76      989.81    112.59 o 
 -15   3  23       66.43      100.09     61.72 o 
 -13   3  23      141.12       94.39     58.49 o 
 -11   3  23      446.19      416.36     82.10 o 
  -9   3  23       35.97       28.07     57.78 o 
 -30   0  24     2325.45     2106.06    205.94 o 
 -28   0  24       21.09       53.08     74.31 o 
 -26   0  24       41.00       38.21     63.69 o 
 -24   0  24      111.34       93.41     78.55 o 
 -22   0  24       52.82      -38.21     46.71 o 
 -20   0  24        8.76       44.58     67.94 o 
 -18   0  24      334.38      348.18    101.91 o 
 -16   0  24     1709.10     1367.24    161.35 o 
 -14   0  24     4122.05     4055.01    233.53 o 
 -12   0  24     1396.81     1403.33    167.72 o 
 -10   0  24       12.70      -25.48     59.45 o 
  -8   0  24      519.84      546.39     81.02 o 
  -6   0  24     1510.22     1846.53    142.24 o 
  -4   0  24       91.91       51.07     69.00 o 
  -2   0  24      646.38      878.94    150.74 o 
 -31   1  24      532.96      640.00     93.82 o 
 -29   1  24     1360.31     1253.13    122.29 o 
 -27   1  24      130.72      130.58     60.45 o 
 -25   1  24       44.01      -24.41     45.39 o 
 -23   1  24       46.49       10.93     60.51 o 
 -21   1  24     1408.88     1694.07    300.41 o 
 -19   1  24      966.67      903.83    121.74 o 
 -17   1  24       16.37      -19.06     37.42 o 
 -15   1  24      120.58      110.78     56.46 o 
 -13   1  24      602.84      609.56     69.34 o 
 -11   1  24      212.83      162.32     69.83 o 
  -9   1  24       64.17        2.93     39.99 o 
  -7   1  24      747.61      798.95     95.92 o 
  -5   1  24      400.02      536.46     68.18 o 
  -3   1  24      598.54      397.01    118.89 o 
 -26   2  24       15.70        3.02     51.00 o 
 -24   2  24      287.76      230.12     68.86 o 
 -22   2  24       27.87       27.04     48.63 o 
 -20   2  24      198.91      156.10     59.99 o 
 -18   2  24      452.46      358.86     71.87 o 
 -16   2  24        3.57      -10.58     46.84 o 
 -14   2  24       51.80       35.15     43.26 o 
 -12   2  24      264.52      345.80     61.66 o 
 -10   2  24      108.89       28.54     47.26 o 
  -8   2  24      195.57      230.80     56.47 o 
  -6   2  24      399.23      328.58     61.16 o 
 -27   1  25      702.23      783.38     99.82 o 
 -25   1  25     1246.42     1086.47    116.34 o 
 -23   1  25       69.60       90.12     56.51 o 
 -21   1  25      285.07      444.48    234.60 o 
 -19   1  25      356.31      336.81     75.02 o 
 -17   1  25      366.12      373.31     92.16 o 
 -15   1  25      570.68      541.33     66.50 o 
 -13   1  25       61.41        0.87     52.34 o 
 -11   1  25      158.18      332.10     57.77 o 
  -9   1  25     1572.22     1423.00    100.57 o 
  -7   1  25       32.25       24.76     43.64 o 
 -24   2  25      553.90      490.64     70.83 o 
 -22   2  25      200.01       94.53     49.80 o 
 -20   2  25      764.64      743.47     79.64 o 
 -18   2  25       86.69      108.00     50.50 o 
 -16   2  25     1052.19     1039.13     97.85 o 
 -14   2  25      200.83      287.93     58.76 o 
 -12   2  25       20.83       27.09     44.62 o 
 -26   0  26       55.34      250.52     91.29 o 
 -24   0  26      193.01      127.38     80.68 o 
 -22   0  26     2105.70     2144.27    216.55 o 
 -20   0  26     6003.00     6031.56    303.59 o 
 -18   0  26     4681.63     4146.30    252.64 o 
 -16   0  26     1109.27      987.21    154.98 o 
 -14   0  26        7.54       48.83     72.18 o 
 -12   0  26       14.47        0.00     70.06 o 
 -10   0  26     2557.45     2356.58    225.04 o 
 -25   1  26      431.11      367.20    183.64 o 
 -23   1  26       43.37      -23.35     52.54 o 
 -21   1  26       97.66      112.52     61.33 o 
 -19   1  26       57.93        8.40     48.94 o 
 -17   1  26      968.54      748.28     98.77 o 
 -15   1  26      336.22      352.45     62.10 o 
 -13   1  26        3.33       -3.83     41.86 o 
 -11   1  26      575.53      533.80     70.25 o 
                                                 
